# Supplementary material for: Integrating Hi-C and FISH data for modeling of the 3D organization of chromosomes
Source: Nat Commun. 2019 May 3;10:2049. doi: 10.1038/s41467-019-10005-6 (PMC6499832; doi:10.1038/s41467-019-10005-6)
Supplement: Supplementary file 4 — Source Data [file 41467_2019_10005_MOESM4_ESM.xlsx]

## Sheet: Supplementary Table 2
		Chr21			Chr22
		Overlapping fraction between TADs from same compartment	Overlapping fraction between TADs from different compartments		Overlapping fraction between TADs from same compartment	Overlapping fraction between TADs from different compartments
		0.323699	0.00555556		0.129412	0
		0.29771	0.0410095		0	0
		0.364486	0.153439		0.0383481	0.014553
		0.12381	0.0900901		0.0658683	0
		0.138158	0.00826446		0.115942	0.0322034
		0.147929			0.062069	0.0348259
		0.105023			0	0.0873786
		0.188679			0.0687361	0
		0.128492			0.0622568	0
		0.193182			0
		0.123711			0
		0.222672			0.025641
		0			0.0344828
		0.109635			0
		0.0866667			0.314554
		0.143902			0.0631808
		0.0840198			0.0894085
		0.102244
		0.0546448
		0.154255
		0.125581
		0.204969
		0.05
		0.222973
		0.0340909
		0.0453564
		0.123077
		0.337748

## Sheet: Supplementary Table 4
	Relative errors (100 runs)										Asphericity values (100 runs)
	GEM-FISH					GEM					GEM-FISH					GEM
	Chr20	Chr21	Chr22	ChrXa	ChrXi	Chr20	Chr21	Chr22	ChrXa	ChrXi	Chr20	Chr21	Chr22	ChrXa	ChrXi	Chr20	Chr21	Chr22	ChrXa	ChrXi
	0.177575	0.161015	0.176255	0.173309	0.221216	0.324135	0.332681	0.220227	1.32068	1.9238	0.0240288	0.0240218	0.0251061	0.0667591	0.00451002	0.192402	0.309041	0.105832	0.218566	0.218566
	0.176992	0.160946	0.172421	0.174497	0.222059	0.31671	0.363095	0.223895	1.31713	2.01083	0.0235028	0.0240499	0.0243276	0.0653659	0.00450535	0.179479	0.318605	0.104484	0.211223	0.211223
	0.176049	0.161311	0.176574	0.172732	0.221936	0.328142	0.287826	0.222598	1.36449	2.01138	0.0225644	0.0234723	0.025059	0.0657372	0.0041554	0.193754	0.301288	0.100349	0.335133	0.335133
	0.177648	0.161417	0.174395	0.172712	0.223025	0.328142	0.337935	0.222636	1.3258	1.99339	0.0223429	0.0238045	0.0281838	0.0709483	0.00465034	0.193754	0.324629	0.100581	0.258013	0.258013
	0.177656	0.161386	0.173875	0.172472	0.223263	0.318997	0.328123	0.221922	1.34651	1.96355	0.0226005	0.0240551	0.0284126	0.0685058	0.00538422	0.180038	0.303314	0.103502	0.262328	0.262328
	0.176865	0.16149	0.172359	0.171981	0.222067	0.301679	0.349215	0.228109	1.29453	1.94671	0.0239394	0.0238364	0.0258102	0.0704709	0.00437034	0.172888	0.320581	0.112377	0.220555	0.220555
	0.174956	0.162674	0.173027	0.173464	0.22134	0.323634	0.328513	0.218833	1.3383	1.94915	0.0230123	0.0248176	0.0242988	0.0680326	0.00511234	0.174357	0.324091	0.101475	0.210169	0.210169
	0.181159	0.164236	0.172559	0.172868	0.2213	0.324187	0.305716	0.21983	1.32218	1.94292	0.0303076	0.0253281	0.0251978	0.0661268	0.00462021	0.192404	0.322465	0.105056	0.211378	0.211378
	0.177899	0.161532	0.17907	0.172326	0.221929	0.307145	0.248792	0.222809	1.36614	1.95846	0.0248134	0.0247393	0.027909	0.0653569	0.00449148	0.180026	0.282126	0.100482	0.300371	0.300371
	0.17558	0.160943	0.172578	0.17351	0.221661	0.309894	0.370025	0.217718	1.33307	1.96669	0.0214968	0.0241481	0.0248534	0.0681472	0.00428546	0.205654	0.325498	0.101755	0.241517	0.241517
	0.177024	0.161274	0.172497	0.170787	0.22111	0.312756	0.305273	0.219602	1.37507	2.01745	0.028022	0.0234728	0.0250449	0.0687593	0.00432093	0.191699	0.315285	0.0974144	0.299017	0.299017
	0.176854	0.16164	0.176914	0.17337	0.223935	0.320065	0.363782	0.217932	1.37635	1.96662	0.0244841	0.0244236	0.0260203	0.0674244	0.00651365	0.173369	0.303913	0.0973132	0.3313	0.3313
	0.180557	0.161285	0.171702	0.173315	0.223124	0.30824	0.373904	0.217244	1.34642	2.03028	0.0264548	0.0234709	0.0266461	0.0651232	0.00686199	0.192562	0.328496	0.0973091	0.213575	0.213575
	0.17988	0.164184	0.172775	0.171547	0.221455	0.324189	0.316636	0.22305	1.3582	2.0096	0.0268793	0.0251987	0.0256579	0.0661196	0.00433133	0.192404	0.324233	0.104512	0.292968	0.292968
	0.180597	0.161287	0.178494	0.174159	0.222338	0.328142	0.343438	0.221466	1.33257	1.98119	0.0353394	0.0235075	0.0347407	0.0663639	0.00488561	0.193754	0.312079	0.109274	0.21707	0.21707
	0.176936	0.162624	0.178284	0.1732	0.222468	0.321383	0.311337	0.217884	1.37434	1.96602	0.0232869	0.0234309	0.0300092	0.0669225	0.00478731	0.17119	0.290963	0.0972843	0.24279	0.24279
	0.176923	0.161764	0.172459	0.172929	0.222817	0.30912	0.313427	0.222936	1.31312	1.98907	0.0236585	0.0247787	0.0243469	0.0708374	0.00473295	0.211184	0.32656	0.100332	0.20935	0.20935
	0.177775	0.161501	0.171763	0.173312	0.223252	0.320275	0.359685	0.218323	1.33702	2.02493	0.0239406	0.0240529	0.0262778	0.0654899	0.00765943	0.1734	0.269667	0.101344	0.230501	0.230501
	0.175107	0.164235	0.176622	0.172551	0.220843	0.32419	0.366249	0.221432	1.33199	2.00617	0.0213915	0.0253119	0.0250984	0.0683362	0.00530531	0.192404	0.317007	0.108851	0.210161	0.210161
	0.176693	0.162691	0.172615	0.17179	0.223114	0.294488	0.321087	0.273098	1.34442	1.94629	0.0236021	0.0222545	0.0242264	0.0721488	0.00468382	0.202878	0.283417	0.111972	0.222319	0.222319
	0.176509	0.16157	0.172776	0.173053	0.222997	0.304454	0.28986	0.232429	1.3293	1.95777	0.0246548	0.0243575	0.0245674	0.068396	0.00464327	0.195702	0.323095	0.114529	0.270238	0.270238
	0.176419	0.161443	0.178219	0.171976	0.221192	0.324173	0.254803	0.220083	1.36207	2.03413	0.0238462	0.0241067	0.0340763	0.0690532	0.00470017	0.192403	0.327952	0.100354	0.264991	0.264991
	0.176294	0.162833	0.178592	0.172228	0.222357	0.316711	0.299883	0.218319	1.33813	1.9592	0.0230683	0.0255734	0.0297452	0.0678438	0.00602245	0.179479	0.306288	0.0972362	0.290468	0.290468
	0.175449	0.161363	0.180263	0.17289	0.221622	0.321383	0.353394	0.222199	1.34992	1.98908	0.0234018	0.0235405	0.0327949	0.0691168	0.00501285	0.17119	0.307918	0.103036	0.235822	0.235822
	0.175675	0.161536	0.175223	0.172226	0.221579	0.321385	0.331383	0.217904	1.31712	1.96221	0.0228071	0.0239699	0.0266763	0.0685283	0.00429766	0.17119	0.317451	0.0971665	0.246085	0.246085
	0.179699	0.16574	0.173246	0.172909	0.222226	0.328142	0.375564	0.222944	1.34762	1.91797	0.0253268	0.0284566	0.0256153	0.0664007	0.00482115	0.193754	0.278011	0.104545	0.249	0.249
	0.176486	0.161558	0.172222	0.17297	0.222845	0.320064	0.359575	0.220499	1.31473	1.98188	0.0245944	0.0230398	0.026067	0.0702009	0.00533502	0.173369	0.327972	0.10491	0.209143	0.209143
	0.176842	0.161601	0.172949	0.172832	0.221395	0.324189	0.3361	0.222665	1.32388	1.95946	0.0230022	0.0245342	0.0251276	0.0688237	0.00404907	0.192404	0.320839	0.100371	0.231153	0.231153
	0.178741	0.161019	0.172423	0.173129	0.223505	0.290415	0.351393	0.223855	1.33123	1.9377	0.0289132	0.0240119	0.0246075	0.0656709	0.0062365	0.19094	0.296993	0.10226	0.253388	0.253388
	0.178965	0.161325	0.172477	0.172405	0.222467	0.299205	0.281693	0.219405	1.31153	1.96399	0.0252215	0.0233942	0.0252707	0.0696935	0.00449148	0.179291	0.297298	0.101736	0.342953	0.342953
	0.178502	0.161633	0.176449	0.173381	0.222313	0.328143	0.379134	0.230382	1.33226	2.02882	0.0295588	0.0243934	0.0262026	0.0670486	0.00412794	0.193754	0.308905	0.100775	0.21679	0.21679
	0.178366	0.162545	0.172093	0.171966	0.22092	0.299204	0.278174	0.22491	1.38114	1.94142	0.0215742	0.023306	0.0251632	0.0688769	0.00526444	0.179291	0.292751	0.103273	0.461383	0.461383
	0.178707	0.161189	0.179088	0.172819	0.221489	0.318997	0.355291	0.275898	1.32079	1.94261	0.0290403	0.023491	0.0331865	0.0660665	0.00458862	0.180038	0.267328	0.110592	0.199764	0.199764
	0.183927	0.161266	0.172455	0.173681	0.222035	0.318997	0.307147	0.230417	1.3304	1.99156	0.0321168	0.0234615	0.0245049	0.0700218	0.00485189	0.180038	0.327275	0.102206	0.210196	0.210196
	0.177159	0.161053	0.172855	0.173291	0.221927	0.314065	0.338385	0.220758	1.33779	1.98944	0.0250108	0.0240094	0.0246719	0.0686784	0.00534008	0.183134	0.326398	0.0993881	0.270451	0.270451
	0.178647	0.161032	0.186065	0.173822	0.222417	0.328142	0.310623	0.216924	1.32256	2.02682	0.0249823	0.0238124	0.0352242	0.0680285	0.00473582	0.193754	0.31849	0.103377	0.206646	0.206646
	0.17643	0.170964	0.177116	0.17211	0.222338	0.318997	0.342772	0.223592	1.34245	1.93202	0.0230818	0.0387063	0.0306791	0.0664988	0.00490688	0.180038	0.296795	0.102538	0.270957	0.270957
	0.179084	0.160935	0.180716	0.174849	0.224301	0.323827	0.343001	0.22289	1.37267	1.98142	0.0253686	0.0238704	0.0285975	0.0635831	0.00514712	0.192391	0.298117	0.0904481	0.281587	0.281587
	0.179087	0.161013	0.173199	0.17288	0.223921	0.324151	0.324082	0.231917	1.36939	1.95709	0.0238879	0.0240178	0.0239811	0.0639858	0.00568982	0.192403	0.324174	0.104904	0.248177	0.248177
	0.178526	0.162183	0.172591	0.173486	0.221153	0.324191	0.313815	0.218545	1.32247	2.02799	0.0262114	0.0245019	0.0256198	0.065449	0.00446956	0.192404	0.326453	0.101623	0.220405	0.220405
	0.176667	0.161647	0.17288	0.173556	0.22088	0.325921	0.333335	0.223072	1.33219	1.95869	0.0231723	0.0243943	0.023974	0.0705758	0.00452222	0.17774	0.324455	0.109991	0.190321	0.190321
	0.176898	0.161616	0.173731	0.173193	0.222387	0.308241	0.347196	0.219711	1.3233	2.01761	0.0231603	0.0245379	0.0266383	0.0751259	0.00518884	0.192562	0.298251	0.0993557	0.216246	0.216246
	0.181667	0.162192	0.178039	0.174165	0.222015	0.324152	0.382694	0.222811	1.29459	2.02428	0.0326451	0.0243985	0.0342467	0.0644601	0.00600375	0.192403	0.317976	0.100419	0.211761	0.211761
	0.17614	0.162755	0.179382	0.172997	0.222257	0.318997	0.293538	0.222945	1.30948	2.03206	0.0233193	0.0220729	0.0328511	0.0687392	0.00607327	0.180038	0.24999	0.102553	0.214407	0.214407
	0.176151	0.162276	0.17273	0.171832	0.222665	0.298356	0.284143	0.220846	1.32521	2.02271	0.0233742	0.0233952	0.0256689	0.0693207	0.00452318	0.185809	0.325594	0.105219	0.202492	0.202492
	0.175855	0.160871	0.17305	0.174585	0.223023	0.304448	0.393872	0.219966	1.33259	2.01385	0.0231502	0.0241636	0.0235923	0.0713146	0.00527495	0.1957	0.295419	0.110365	0.233565	0.233565
	0.179794	0.161617	0.174702	0.171201	0.222347	0.321383	0.363675	0.223538	1.33674	2.0128	0.0227394	0.0244262	0.0253736	0.0692636	0.00488778	0.17119	0.325271	0.100332	0.200012	0.200012
	0.181351	0.161531	0.17997	0.17327	0.22181	0.324179	0.415558	0.224036	1.35231	1.98328	0.0277638	0.0240197	0.0350146	0.0650225	0.00456715	0.192403	0.329994	0.104481	0.31405	0.31405
	0.17747	0.16131	0.176529	0.17445	0.222015	0.316711	0.380814	0.220204	1.37229	2.04044	0.0241319	0.0234951	0.0253976	0.0713277	0.00487001	0.179479	0.330772	0.0913501	0.463948	0.463948
	0.181223	0.161633	0.172617	0.173595	0.222749	0.304453	0.277636	0.22301	1.33242	1.92425	0.0273453	0.0242678	0.0252045	0.0672739	0.00669101	0.195702	0.312049	0.104631	0.214897	0.214897
	0.181925	0.161024	0.172764	0.173622	0.222183	0.319218	0.350629	0.216856	1.31462	1.95443	0.0297339	0.0241124	0.0248842	0.0649793	0.00469017	0.194618	0.319314	0.0997551	0.223588	0.223588
	0.176544	0.16461	0.175473	0.174858	0.221788	0.320055	0.374164	0.223357	1.36229	1.93815	0.0248626	0.0246857	0.0248657	0.065572	0.00480907	0.173367	0.323264	0.109905	0.254607	0.254607
	0.177472	0.161017	0.173251	0.172507	0.22202	0.316711	0.276231	0.220993	1.35219	2.00841	0.0243519	0.0240051	0.0255221	0.0700321	0.00609159	0.179479	0.269066	0.104213	0.274468	0.274468
	0.180401	0.161318	0.17556	0.172391	0.222474	0.324189	0.340445	0.224692	1.32698	1.9776	0.0341409	0.0234209	0.0252288	0.0654648	0.00468617	0.192404	0.322856	0.106661	0.267334	0.267334
	0.176211	0.161303	0.174413	0.172787	0.221727	0.324198	0.267994	0.222781	1.31484	1.99225	0.0239598	0.0234392	0.0270111	0.0678908	0.00630106	0.192404	0.29774	0.10525	0.18382	0.18382
	0.177922	0.160917	0.173054	0.172424	0.221563	0.318683	0.32563	0.234173	1.29742	1.93718	0.0224987	0.0241673	0.024188	0.0676428	0.00443965	0.199943	0.321938	0.110336	0.22228	0.22228
	0.177041	0.164637	0.173394	0.173461	0.222399	0.324199	0.327428	0.220517	1.35686	2.042	0.02471	0.0245216	0.02497	0.0670276	0.00436968	0.192404	0.315524	0.0982607	0.281985	0.281985
	0.175062	0.161528	0.172217	0.173935	0.223038	0.301234	0.303268	0.222584	1.37522	1.95347	0.0231983	0.0239859	0.0243862	0.0702281	0.00459325	0.196217	0.257662	0.103123	0.293289	0.293289
	0.176098	0.161553	0.172636	0.172297	0.221899	0.321383	0.29832	0.217352	1.34952	1.98566	0.0231143	0.0246178	0.0244829	0.0683721	0.00521849	0.17119	0.314232	0.102821	0.284284	0.284284
	0.178363	0.160921	0.176396	0.172059	0.221866	0.318995	0.281415	0.221631	1.33735	1.95127	0.0242445	0.0240201	0.0243943	0.0706172	0.00488028	0.180039	0.316899	0.104286	0.232735	0.232735
	0.175928	0.164206	0.172517	0.173728	0.223456	0.320066	0.330016	0.223093	1.35718	1.98681	0.0240178	0.0252885	0.0268102	0.0699372	0.00550698	0.173369	0.289667	0.103255	0.256492	0.256492
	0.176894	0.161644	0.173156	0.174131	0.223281	0.316715	0.319431	0.223143	1.38915	2.0281	0.0234091	0.0244072	0.0238341	0.0638263	0.00460169	0.17948	0.287562	0.105683	0.294763	0.294763
	0.176657	0.161295	0.172322	0.17503	0.222165	0.324197	0.285512	0.223827	1.36158	1.98761	0.0226854	0.0233012	0.0262692	0.0649581	0.00609456	0.192404	0.30687	0.104531	0.285336	0.285336
	0.177745	0.161703	0.173166	0.173285	0.221755	0.324189	0.295679	0.220353	1.34626	2.00157	0.0264477	0.0238529	0.0246368	0.0702539	0.00433985	0.192404	0.317565	0.0862785	0.236761	0.236761
	0.181718	0.16088	0.179554	0.174047	0.222518	0.324133	0.341953	0.222542	1.37364	1.97602	0.0311898	0.024163	0.0338912	0.0720875	0.00537181	0.192402	0.295572	0.106444	0.309491	0.309491
	0.177127	0.161532	0.173351	0.173216	0.220916	0.318997	0.280305	0.222506	1.36138	1.99459	0.0242059	0.0240115	0.0234606	0.0730818	0.00417797	0.180038	0.299688	0.108389	0.325665	0.325665
	0.177534	0.160904	0.172898	0.174638	0.222807	0.308241	0.316104	0.227302	1.35191	2.01457	0.0248225	0.0241621	0.0247249	0.0704871	0.00466681	0.192562	0.324588	0.101243	0.273865	0.273865
	0.177728	0.161347	0.172123	0.171335	0.221336	0.301045	0.315869	0.223648	1.35718	1.91614	0.0249585	0.0241789	0.0249715	0.0665963	0.00370527	0.183999	0.32596	0.104557	0.443945	0.443945
	0.177289	0.161542	0.17298	0.172243	0.223026	0.308238	0.336351	0.219873	1.35183	2.03661	0.028372	0.0238816	0.024556	0.0700715	0.00479892	0.192562	0.325078	0.0968009	0.230201	0.230201
	0.177951	0.160888	0.174704	0.173537	0.222182	0.320064	0.356299	0.218983	1.34765	2.0334	0.0249301	0.0242529	0.0265896	0.0693398	0.00503109	0.173369	0.298377	0.101772	0.245228	0.245228
	0.177788	0.164752	0.173512	0.173268	0.22195	0.324183	0.348666	0.22078	1.36661	1.97327	0.0261333	0.0251677	0.0238315	0.0658097	0.00459149	0.192404	0.291313	0.086547	0.250759	0.250759
	0.182531	0.161486	0.176466	0.173383	0.221035	0.324169	0.336726	0.217993	1.3704	1.97978	0.03228	0.0240001	0.0241615	0.0664313	0.00453483	0.192403	0.321752	0.10268	0.303122	0.303122
	0.176907	0.166927	0.172431	0.173937	0.22371	0.30824	0.295097	0.222592	1.32943	1.9804	0.0236228	0.0279938	0.0253438	0.0633019	0.0058597	0.192562	0.264329	0.103105	0.233165	0.233165
	0.180538	0.160867	0.172646	0.172087	0.223206	0.304444	0.289708	0.238218	1.27944	1.96513	0.0271842	0.0241808	0.0248262	0.0713118	0.00621	0.195698	0.335363	0.102253	0.20184	0.20184
	0.176058	0.161016	0.177372	0.171636	0.22151	0.32419	0.32637	0.222089	1.36227	1.9775	0.0234679	0.0240181	0.0317071	0.0680717	0.00435525	0.192404	0.311097	0.11139	0.28107	0.28107
	0.17695	0.161009	0.177709	0.174062	0.222884	0.324187	0.344071	0.265377	1.35801	2.01686	0.022617	0.024029	0.032635	0.0689924	0.00417416	0.192404	0.291135	0.110205	0.296772	0.296772
	0.181475	0.160956	0.173276	0.172419	0.222315	0.299204	0.280915	0.21978	1.33839	1.92135	0.0335065	0.0240346	0.0230761	0.0634633	0.00482741	0.179291	0.304307	0.0994181	0.235356	0.235356
	0.177281	0.160914	0.172653	0.172435	0.224721	0.30391	0.33672	0.216804	1.3277	1.99937	0.023727	0.0241178	0.0246513	0.0651168	0.00557453	0.195422	0.326991	0.0974504	0.222169	0.222169
	0.176288	0.160898	0.1741	0.173733	0.2219	0.326791	0.323479	0.223103	1.36805	2.00266	0.0238559	0.0241298	0.0276646	0.0673899	0.00539809	0.192523	0.314269	0.100461	0.320068	0.320068
	0.176194	0.1613	0.172833	0.17062	0.222745	0.313774	0.312731	0.225446	1.32563	1.98035	0.0226835	0.0234388	0.0246981	0.0684084	0.0041674	0.187203	0.302292	0.103286	0.317028	0.317028
	0.182815	0.161286	0.171296	0.173348	0.220256	0.324186	0.346919	0.221533	1.3367	2.00315	0.0326928	0.0234834	0.0269852	0.0678711	0.00499527	0.192404	0.316249	0.0864201	0.200059	0.200059
	0.176334	0.160921	0.172952	0.173794	0.223452	0.304246	0.329105	0.219422	1.32112	1.97375	0.0238585	0.0239622	0.0247619	0.0730435	0.00460832	0.195598	0.317547	0.101868	0.288019	0.288019
	0.179178	0.161533	0.173331	0.172729	0.221352	0.309933	0.351394	0.221692	1.31953	1.9657	0.0287662	0.0239979	0.0248949	0.0645317	0.00390019	0.205702	0.29916	0.104959	0.231814	0.231814
	0.177634	0.161311	0.173524	0.171509	0.221731	0.321325	0.326916	0.220708	1.34882	1.98048	0.0256699	0.023468	0.0249759	0.0671367	0.0041072	0.171202	0.312806	0.106638	0.252242	0.252242
	0.177119	0.161649	0.172426	0.172926	0.222586	0.318997	0.313857	0.223791	1.35986	1.93045	0.0251759	0.0246271	0.0246868	0.0679234	0.0055887	0.180038	0.326318	0.115073	0.244996	0.244996
	0.180395	0.165245	0.177763	0.173099	0.222107	0.299205	0.288998	0.223029	1.36013	2.0213	0.0357594	0.0244884	0.0299252	0.065755	0.00507441	0.179291	0.321838	0.100425	0.345208	0.345208
	0.177244	0.161299	0.17743	0.173993	0.22294	0.318697	0.354024	0.222992	1.31765	1.94735	0.0225231	0.0234183	0.0338749	0.0660941	0.00550526	0.199944	0.32238	0.103556	0.184972	0.184972
	0.181352	0.161528	0.177295	0.172182	0.222074	0.328142	0.292107	0.218592	1.35165	1.97727	0.0282156	0.0239907	0.0314189	0.0647674	0.00430692	0.193754	0.271531	0.101328	0.206707	0.206707
	0.179493	0.161529	0.171859	0.172928	0.22272	0.299205	0.314415	0.217143	1.31848	1.91972	0.0263445	0.0239332	0.0263821	0.0678156	0.00527396	0.179291	0.317471	0.0974656	0.170087	0.170087
	0.181158	0.160882	0.184668	0.171809	0.223439	0.308241	0.371132	0.222451	1.36822	1.98748	0.0307846	0.0241199	0.0313061	0.0680057	0.00607372	0.192562	0.302426	0.104904	0.275526	0.275526
	0.177766	0.16088	0.172674	0.173949	0.222994	0.302266	0.315998	0.217085	1.31077	1.98561	0.0240346	0.0243013	0.0249252	0.0653595	0.00579522	0.176187	0.284937	0.103197	0.224764	0.224764
	0.179328	0.161406	0.172611	0.172534	0.222015	0.324187	0.354927	0.221855	1.36009	1.99122	0.0233373	0.0238419	0.0248912	0.0680162	0.00379757	0.192404	0.32143	0.099438	0.240839	0.240839
	0.181683	0.161508	0.176707	0.171427	0.223035	0.324192	0.320763	0.218802	1.33187	2.00135	0.0287191	0.023793	0.026127	0.0645531	0.00552804	0.192404	0.2584	0.101316	0.268564	0.268564
	0.182762	0.161426	0.17658	0.173192	0.222516	0.328142	0.332904	0.220738	1.32777	1.99388	0.030822	0.0241087	0.0253659	0.0655835	0.0058749	0.193754	0.306448	0.0993774	0.246578	0.246578
	0.181345	0.161608	0.17316	0.17307	0.222319	0.328143	0.318871	0.222093	1.35262	2.00393	0.0288805	0.0235063	0.0246488	0.0651055	0.00613872	0.193754	0.320751	0.103284	0.253292	0.253292
	0.180572	0.161291	0.17833	0.172777	0.223463	0.324112	0.313281	0.222589	1.37046	1.96717	0.0264809	0.023483	0.0284827	0.0702177	0.0048973	0.192401	0.300094	0.100422	0.326721	0.326721
	0.178314	0.161016	0.173252	0.174238	0.224384	0.323353	0.30495	0.221814	1.35252	1.98638	0.0239534	0.0240276	0.025106	0.0710258	0.00578696	0.192368	0.320706	0.100312	0.305676	0.305676
	0.178001	0.161016	0.173468	0.171446	0.222535	0.318997	0.312225	0.218324	1.36801	1.9545	0.0257991	0.0240176	0.0237443	0.069217	0.00484207	0.180038	0.327735	0.100226	0.306277	0.306277
	0.176495	0.161014	0.172364	0.173662	0.22212	0.301065	0.349309	0.22248	1.33758	1.95251	0.0225442	0.0238594	0.0243819	0.067518	0.00561422	0.184002	0.298604	0.10041	0.213182	0.213182
	0.179536	0.161516	0.174688	0.173506	0.22157	0.324136	0.318442	0.223442	1.32203	1.94468	0.0247257	0.0239285	0.0276059	0.0670979	0.00526792	0.192402	0.310926	0.104459	0.214743	0.214743
Average	0.178176	0.161854	0.174672	0.172998	0.222314	0.316798	0.326733	0.223512	1.34134	1.98117	0.0256016	0.0242584	0.0266433	0.0678077	0.00502546	0.187461	0.308536	0.102509	0.256614	0.256614
Standard deviation	0.00205027	0.00148242	0.00286331	0.000916278	0.000844139	0.00953506	0.0318089	0.0092591	0.0220415	0.0324558	0.00326697	0.00167058	0.00311185	0.00240203	0.000730419	0.0090818	0.0187135	0.00517574	0.0536417	0.0536417

## Sheet: Supplementary Table 5
	Number of TADs correctly assigned to A/B compartments (100 runs)
	GEM-FISH					GEM
	Chr20	Chr21	Chr22	ChrXa	ChrXi	Chr20	Chr21	Chr22	ChrXa	ChrXi
	27	32	21	39	38	22	30	21	34	22
	27	32	21	40	36	22	30	20	36	22
	27	32	21	40	36	22	30	21	34	22
	27	32	22	39	36	22	30	21	36	24
	26	32	23	38	36	23	30	20	38	24
	27	32	23	39	38	22	30	20	37	24
	27	32	22	39	36	23	30	20	37	24
	27	32	21	38	37	22	30	21	36	24
	28	32	25	39	35	23	30	21	36	23
	27	32	21	39	37	22	30	20	38	23
	26	32	21	38	36	22	30	20	37	25
	27	32	20	39	39	22	30	20	36	23
	26	32	21	39	36	22	30	20	35	23
	27	32	20	39	35	22	30	20	35	23
	27	32	24	39	36	22	30	21	34	23
	26	32	22	39	36	22	30	20	37	24
	27	32	21	39	33	23	30	21	36	23
	28	32	20	39	36	22	30	20	38	23
	27	32	23	39	38	22	30	21	38	25
	28	32	22	39	35	22	30	21	38	22
	28	32	21	40	35	22	30	21	35	24
	27	32	24	38	40	22	30	21	36	23
	26	32	22	38	35	22	30	20	34	24
	27	32	22	39	34	22	30	22	37	24
	26	32	22	39	33	22	30	20	34	23
	28	29	21	40	35	22	30	20	36	23
	28	32	20	39	33	22	30	21	35	24
	27	32	20	40	39	22	30	21	36	23
	27	32	21	40	34	22	30	21	35	23
	27	32	21	39	35	23	30	20	35	24
	27	32	22	39	39	22	30	21	38	25
	26	32	21	39	37	23	30	22	36	24
	27	32	23	38	37	23	30	20	38	23
	28	32	21	39	37	23	30	21	36	22
	27	32	21	37	37	22	30	21	36	24
	26	32	22	38	38	22	30	20	38	22
	27	30	23	39	34	23	30	20	35	22
	27	32	24	39	34	22	30	19	36	23
	26	32	21	38	37	22	30	21	36	25
	26	32	20	39	36	22	30	20	37	23
	26	32	23	39	36	23	30	21	36	25
	27	32	21	38	35	22	30	21	36	22
	26	32	24	40	36	22	30	21	37	23
	27	32	23	38	36	23	30	21	36	23
	27	32	20	39	39	22	30	21	36	23
	26	32	22	39	37	22	30	21	37	22
	26	32	21	39	37	22	30	21	36	22
	27	32	22	40	38	22	30	20	35	23
	26	32	21	39	36	22	30	19	36	23
	28	32	21	40	36	22	30	20	35	22
	27	32	21	39	36	22	30	21	36	23
	28	32	21	39	36	22	30	21	35	23
	26	32	24	39	36	22	30	21	34	23
	27	32	23	40	35	22	30	20	35	24
	26	32	23	37	35	22	30	20	35	24
	27	32	21	39	33	22	30	21	35	24
	27	32	21	38	38	22	30	20	35	23
	27	32	20	39	36	22	30	22	36	23
	26	32	21	39	36	22	30	20	35	22
	27	32	23	39	39	23	30	21	35	24
	27	32	20	39	36	22	30	21	35	23
	28	32	21	40	37	22	30	20	37	24
	26	32	23	39	37	22	29	20	36	25
	28	32	21	39	36	22	30	19	37	23
	27	32	24	39	34	22	30	20	34	23
	27	32	22	40	37	23	30	20	35	24
	26	32	21	38	39	22	30	21	35	22
	27	32	23	37	36	23	30	20	37	23
	27	32	22	39	38	22	30	20	34	24
	28	32	23	39	37	22	30	20	36	22
	28	32	24	40	36	22	30	19	38	23
	27	32	23	38	38	22	30	20	37	23
	26	29	21	40	35	22	30	22	37	24
	25	32	22	39	37	22	30	20	37	22
	27	32	23	39	38	22	30	21	34	23
	26	32	22	40	37	22	30	20	35	22
	27	32	22	38	35	23	30	21	37	23
	28	32	22	39	35	22	30	20	34	24
	27	32	22	40	38	22	30	21	35	24
	26	32	22	39	35	23	30	22	35	24
	27	32	20	38	37	22	30	19	34	25
	28	32	22	39	38	22	30	20	36	24
	27	32	24	38	36	22	30	20	36	23
	28	32	22	39	36	22	30	21	36	23
	27	32	22	39	37	23	30	20	35	23
	28	32	23	40	37	23	30	21	35	23
	27	32	24	39	35	22	30	21	38	25
	27	32	23	40	38	22	30	20	37	25
	26	32	20	39	35	23	30	20	37	22
	28	32	24	39	35	22	30	20	35	24
	26	32	22	39	35	22	30	20	36	24
	26	32	22	39	36	22	30	21	35	24
	26	32	20	39	37	22	30	20	37	24
	28	32	21	40	36	22	30	21	35	23
	27	32	21	40	36	22	30	22	35	24
	26	32	25	39	33	22	30	21	35	25
	28	32	20	39	35	22	30	21	35	23
	27	32	22	38	35	23	30	21	35	23
	26	32	22	39	36	23	30	21	36	24
	27	32	22	38	36	22	30	20	37	25
Average	26.89	31.92	21.86	38.96	36.2	22.21	29.99	20.51	35.86	23.36
Standard deviation	0.723278	0.464497	1.25545	0.709531	1.48392	0.40936	0.1	0.688946	1.15488	0.893523

## Sheet: Supplementary Table 6
	Relative errors (100 runs)										Number of TADs correctly assigned to A/B compartments (100 runs)
	GEM-FISH (Ensemble)					GEM (Ensemble)					GEM-FISH (Ensemble)					GEM (Ensemble)
	Chr20	Chr21	Chr22	ChrXa	ChrXi	Chr20	Chr21	Chr22	ChrXa	ChrXi	Chr20	Chr21	Chr22	ChrXa	ChrXi	Chr20	Chr21	Chr22	ChrXa	ChrXi
	0.177836	0.158324	0.171512	0.172313	0.202275	0.263234	0.262762	0.213791	1.18281	1.74426	27	33	21	39	35	24	28	23	40	22
	0.176331	0.158342	0.172342	0.16825	0.194452	0.289501	0.264806	0.211684	1.17714	1.76387	26	33	22	39	35	23	29	22	40	21
	0.176072	0.159324	0.17129	0.161458	0.223471	0.254737	0.278159	0.206809	1.18343	1.75969	26	33	22	39	38	24	29	22	40	21
	0.17627	0.162286	0.174674	0.165581	0.196814	0.271123	0.265059	0.214696	1.21744	1.79244	27	32	21	38	37	23	28	22	39	20
	0.177524	0.157998	0.174252	0.15211	0.194449	0.276796	0.268467	0.22573	1.20346	1.82957	26	33	24	39	37	23	28	22	39	24
	0.175606	0.15926	0.179426	0.160234	0.199616	0.274213	0.249817	0.248381	1.21629	1.77673	27	33	23	39	35	23	28	21	39	20
	0.176264	0.158163	0.171555	0.156688	0.207597	0.262217	0.273982	0.210292	1.23111	1.76089	27	32	21	39	38	23	29	22	40	21
	0.173104	0.1614	0.175955	0.171062	0.20533	0.283881	0.249957	0.211755	1.21376	1.77069	27	32	22	38	36	22	28	22	39	21
	0.172407	0.158441	0.172112	0.157949	0.199286	0.270149	0.257125	0.242907	1.17814	1.75578	28	33	21	39	37	24	28	22	40	21
	0.174978	0.158349	0.175629	0.160524	0.202529	0.28078	0.233207	0.203613	1.1923	1.78468	27	33	24	39	36	24	28	22	38	21
	0.175073	0.161364	0.171299	0.168648	0.222	0.268129	0.267008	0.213693	1.20704	1.79847	26	33	21	40	33	23	29	22	39	21
	0.178133	0.164547	0.171407	0.158981	0.201925	0.263744	0.262197	0.203395	1.16172	1.78754	27	30	21	39	36	23	29	22	39	20
	0.177753	0.159438	0.177627	0.160189	0.187274	0.276	0.253273	0.21906	1.18766	1.75978	27	33	24	39	36	24	29	21	40	21
	0.174717	0.158018	0.172919	0.159585	0.203619	0.295686	0.248964	0.215438	1.22756	1.77018	28	33	22	38	36	23	28	23	38	21
	0.175452	0.158847	0.173006	0.169315	0.207739	0.320623	0.293848	0.207266	1.19738	1.80039	27	33	22	40	36	23	28	22	40	21
	0.178485	0.159771	0.171119	0.168721	0.202698	0.287883	0.26245	0.208691	1.18038	1.82769	27	33	20	39	38	21	29	22	39	21
	0.176829	0.158896	0.172665	0.151347	0.186944	0.274163	0.272193	0.215284	1.20112	1.77249	28	33	20	39	36	24	29	22	39	21
	0.177646	0.158161	0.171016	0.170921	0.211182	0.25919	0.236094	0.21839	1.19691	1.75238	26	33	23	39	36	24	29	22	39	21
	0.177527	0.158131	0.173257	0.165414	0.194678	0.285049	0.265398	0.225873	1.20256	1.76067	28	33	24	39	36	22	28	22	39	20
	0.177267	0.159525	0.170886	0.15752	0.197462	0.279183	0.256733	0.217251	1.22502	1.76794	27	33	20	39	38	24	29	22	39	21
	0.175734	0.160827	0.172753	0.165538	0.199592	0.249072	0.264567	0.210152	1.19284	1.81062	26	32	21	38	38	24	28	22	40	20
	0.178009	0.158248	0.172903	0.173201	0.20335	0.299849	0.296437	0.208732	1.20781	1.78664	28	33	22	38	36	21	28	22	40	22
	0.17789	0.157999	0.177172	0.168008	0.187406	0.276978	0.260994	0.218242	1.20044	1.77815	27	33	25	40	36	24	28	23	40	21
	0.174824	0.158213	0.172517	0.148349	0.194113	0.265232	0.237668	0.206362	1.16195	1.75158	27	33	21	39	37	23	28	22	39	20
	0.181385	0.158913	0.171139	0.172501	0.208756	0.291403	0.232735	0.228782	1.21785	1.78976	26	33	21	38	35	24	28	23	40	22
	0.169715	0.158297	0.17517	0.160932	0.204001	0.284293	0.232603	0.204979	1.21117	1.77271	27	33	23	39	38	23	28	21	40	21
	0.174899	0.158583	0.171424	0.174769	0.214729	0.24992	0.250184	0.222285	1.18931	1.7696	27	33	21	39	36	23	29	23	39	21
	0.181514	0.158325	0.175403	0.167803	0.200187	0.275183	0.285649	0.210021	1.182	1.81915	26	33	24	39	36	24	29	22	40	21
	0.176839	0.15772	0.175989	0.159404	0.199585	0.287479	0.23443	0.246811	1.24555	1.78482	27	33	21	39	38	24	29	23	39	21
	0.17765	0.158699	0.176219	0.153702	0.208188	0.274237	0.242126	0.207422	1.23501	1.77526	27	33	23	39	36	24	29	22	40	21
	0.172952	0.161331	0.171087	0.160879	0.197567	0.282842	0.267948	0.2119	1.22106	1.76325	27	32	20	40	36	24	28	22	40	20
	0.176154	0.167007	0.176478	0.157257	0.206066	0.238878	0.260622	0.226534	1.18519	1.75546	27	29	23	39	39	24	29	22	39	20
	0.174776	0.161803	0.175438	0.155341	0.186135	0.291609	0.241373	0.205996	1.2447	1.77564	27	33	23	39	35	22	28	22	39	23
	0.174327	0.159134	0.17081	0.162214	0.204062	0.271667	0.236098	0.215437	1.18274	1.79328	26	33	21	38	35	24	29	23	40	23
	0.176453	0.158884	0.170865	0.158279	0.195725	0.251346	0.25745	0.221503	1.19718	1.76844	26	33	21	39	37	24	29	22	40	21
	0.174796	0.158761	0.175857	0.171616	0.201059	0.275879	0.262644	0.232879	1.21589	1.74613	27	33	24	39	40	21	28	22	40	21
	0.172878	0.157447	0.172402	0.164089	0.201115	0.274761	0.239809	0.208077	1.20952	1.75077	26	33	22	38	39	22	29	22	40	22
	0.174807	0.158212	0.171421	0.162239	0.197876	0.27909	0.269827	0.209444	1.17768	1.76256	27	33	24	39	36	23	29	23	39	21
	0.176373	0.158068	0.180001	0.157485	0.207244	0.259798	0.273029	0.209343	1.16351	1.80036	26	33	24	39	37	23	28	22	40	20
	0.17587	0.158462	0.1732	0.163748	0.221025	0.257887	0.24945	0.227167	1.17517	1.80573	26	33	22	39	37	21	29	22	39	21
	0.174815	0.158273	0.171052	0.154603	0.204432	0.323061	0.271721	0.210568	1.20036	1.79751	27	32	21	40	35	23	29	22	40	20
	0.174345	0.158394	0.171551	0.15353	0.190592	0.279776	0.243417	0.212648	1.22104	1.77228	27	33	21	39	38	23	28	22	40	20
	0.174405	0.159358	0.171242	0.167782	0.199912	0.320647	0.25446	0.213222	1.21266	1.77309	27	33	22	38	35	22	29	22	38	20
	0.179874	0.158521	0.175236	0.17232	0.207459	0.302038	0.240189	0.207231	1.18404	1.80586	28	33	22	39	36	23	28	22	40	21
	0.181306	0.158692	0.17551	0.157906	0.208004	0.238368	0.238354	0.213122	1.17236	1.79182	26	33	22	40	38	24	28	22	39	20
	0.174459	0.159436	0.175853	0.146485	0.212025	0.268252	0.232041	0.229521	1.20568	1.79678	27	33	24	39	36	23	29	22	40	21
	0.17822	0.15816	0.173597	0.159607	0.195217	0.278788	0.234547	0.250602	1.17392	1.74912	26	33	21	39	36	24	28	22	39	21
	0.177242	0.158415	0.17062	0.16073	0.201185	0.300438	0.258528	0.210782	1.1866	1.82018	27	33	21	39	36	24	28	22	40	21
	0.177749	0.159161	0.17571	0.172029	0.198301	0.290175	0.271723	0.212525	1.20018	1.8482	26	33	24	39	36	23	28	21	38	21
	0.172763	0.158562	0.17488	0.164695	0.205416	0.280694	0.254169	0.219266	1.22007	1.81081	27	33	23	39	36	24	28	21	38	20
	0.173466	0.158717	0.176857	0.170642	0.200365	0.270919	0.23282	0.202502	1.15708	1.75124	27	33	23	38	36	24	29	23	40	20
	0.177239	0.159951	0.174289	0.158634	0.205687	0.321932	0.29292	0.20611	1.18355	1.82217	26	33	22	39	37	23	28	22	40	21
	0.179746	0.158234	0.170807	0.164384	0.22086	0.281959	0.287293	0.212617	1.2167	1.76293	27	33	21	39	38	20	29	22	39	22
	0.181215	0.158909	0.173128	0.171199	0.198508	0.279737	0.253053	0.220374	1.212	1.75656	27	33	24	39	36	24	29	22	39	21
	0.177809	0.158784	0.171045	0.160201	0.211051	0.293342	0.232876	0.216292	1.23417	1.76907	27	33	21	40	36	23	28	22	39	20
	0.173943	0.158066	0.17116	0.16238	0.1951	0.284794	0.253304	0.213809	1.19674	1.76161	26	33	21	39	35	23	28	21	39	22
	0.176343	0.158768	0.170793	0.162615	0.200511	0.252606	0.267944	0.215668	1.2168	1.75925	27	33	21	39	34	24	29	22	40	20
	0.181148	0.15823	0.171789	0.16486	0.220362	0.283441	0.259038	0.212633	1.20889	1.79534	26	33	24	38	38	24	29	21	39	20
	0.17649	0.161509	0.172498	0.147367	0.197468	0.261651	0.247375	0.204514	1.24876	1.82007	27	32	21	40	35	23	29	22	39	20
	0.181212	0.158055	0.171283	0.160142	0.196483	0.276355	0.283401	0.214756	1.20438	1.73292	26	33	21	39	36	23	29	23	40	20
	0.176438	0.158774	0.170831	0.159017	0.197229	0.30195	0.282701	0.217277	1.17202	1.79606	27	33	21	39	37	21	28	21	40	20
	0.178182	0.158203	0.171044	0.159801	0.206592	0.282361	0.269212	0.210076	1.18792	1.77961	28	33	21	39	38	23	28	22	40	21
	0.174817	0.158978	0.176984	0.160857	0.20223	0.262828	0.284668	0.211882	1.19826	1.79627	26	33	25	39	36	24	28	21	40	20
	0.177422	0.158215	0.174545	0.171693	0.203658	0.270103	0.264442	0.244091	1.20737	1.77835	26	33	23	39	35	24	28	22	39	20
	0.180093	0.161271	0.17124	0.172328	0.222881	0.278139	0.233609	0.266712	1.18851	1.80827	28	33	22	38	37	24	28	22	39	21
	0.171126	0.157942	0.174771	0.158208	0.201996	0.280213	0.236776	0.224794	1.18497	1.81945	27	34	24	38	37	24	29	22	40	20
	0.174953	0.158922	0.175815	0.158005	0.208476	0.317463	0.240282	0.221485	1.17669	1.7621	26	33	23	38	35	22	29	22	40	22
	0.174378	0.158394	0.178477	0.156211	0.2219	0.269592	0.244116	0.209195	1.18152	1.75878	26	33	22	39	32	23	29	22	39	22
	0.177771	0.158927	0.173522	0.154982	0.204928	0.296735	0.268391	0.217775	1.18788	1.75974	27	34	21	39	35	23	29	22	40	21
	0.171761	0.158512	0.171717	0.162103	0.219989	0.252509	0.279229	0.211615	1.20364	1.80975	27	33	20	39	35	22	28	22	40	22
	0.174454	0.16134	0.173399	0.158913	0.212151	0.294818	0.256848	0.211379	1.19514	1.78376	27	32	21	40	38	21	28	21	39	21
	0.179925	0.158347	0.17932	0.159705	0.197625	0.269719	0.270222	0.205283	1.20626	1.79572	28	33	23	39	35	24	29	22	40	20
	0.169996	0.164045	0.172546	0.173361	0.199924	0.268239	0.237396	0.195195	1.19628	1.81928	27	30	23	38	35	25	29	21	37	21
	0.173256	0.161361	0.171191	0.171236	0.211619	0.317475	0.239819	0.219063	1.19814	1.80655	27	33	21	38	37	25	29	24	40	21
	0.174976	0.15844	0.174733	0.167017	0.194018	0.272672	0.253188	0.222409	1.19082	1.77747	27	33	23	39	36	24	29	22	39	20
	0.171844	0.158295	0.170665	0.158552	0.201611	0.240949	0.231712	0.217457	1.19835	1.80052	27	33	21	39	35	24	28	22	40	21
	0.178137	0.164203	0.174843	0.147587	0.197832	0.268454	0.2525	0.204464	1.18939	1.76573	27	32	23	39	35	24	28	21	40	21
	0.174118	0.157826	0.170833	0.160503	0.197747	0.278505	0.270646	0.212703	1.20605	1.74021	28	33	21	39	37	24	29	22	40	21
	0.178167	0.161533	0.178124	0.165061	0.203623	0.236759	0.251206	0.210325	1.179	1.80429	26	32	20	38	37	23	28	22	40	21
	0.176113	0.161109	0.175976	0.171778	0.22184	0.254641	0.272699	0.217783	1.19673	1.7955	27	33	24	40	34	24	29	21	39	21
	0.171685	0.158453	0.176872	0.173147	0.20242	0.255767	0.278147	0.211395	1.17329	1.7604	28	33	24	39	36	24	29	22	40	21
	0.174975	0.159116	0.176761	0.162476	0.195667	0.317488	0.234147	0.209005	1.19772	1.85647	27	33	23	39	37	21	29	22	40	21
	0.174817	0.15867	0.173068	0.159852	0.196254	0.317878	0.263135	0.212525	1.21149	1.74045	27	33	24	40	37	19	29	22	36	21
	0.175599	0.158399	0.170841	0.157648	0.191259	0.262039	0.25992	0.231508	1.20508	1.80155	27	33	22	39	37	24	28	22	40	21
	0.174689	0.158487	0.171711	0.172803	0.221456	0.242049	0.262436	0.216049	1.21556	1.77102	28	33	24	39	37	24	28	24	38	20
	0.17422	0.159004	0.175739	0.157611	0.19437	0.259508	0.234279	0.210515	1.20076	1.79563	28	33	24	39	37	24	28	22	39	21
	0.177996	0.161561	0.172647	0.158477	0.199721	0.240949	0.246729	0.244801	1.18406	1.79693	27	33	23	39	37	24	29	22	39	21
	0.175852	0.161847	0.173222	0.170624	0.198222	0.267271	0.239534	0.213842	1.17965	1.76902	26	32	22	38	35	24	29	22	40	20
	0.175644	0.157923	0.171047	0.148838	0.190838	0.293018	0.237175	0.205078	1.24428	1.80462	27	33	22	40	36	23	29	22	40	21
	0.178124	0.161666	0.170626	0.159854	0.201641	0.267354	0.256151	0.221263	1.2119	1.81304	26	32	21	39	36	24	28	22	40	22
	0.176744	0.158326	0.177014	0.17247	0.201251	0.267933	0.239765	0.20973	1.20248	1.77754	28	33	21	39	37	24	28	21	40	21
	0.176341	0.158343	0.171766	0.154264	0.208916	0.285348	0.252272	0.20636	1.18613	1.8214	27	33	22	39	36	23	28	22	40	21
	0.175496	0.159275	0.171045	0.166664	0.2209	0.304511	0.293642	0.212595	1.18722	1.80486	28	33	20	39	38	23	28	21	39	21
	0.171597	0.158181	0.171446	0.17351	0.200074	0.275918	0.252202	0.215894	1.1849	1.79	27	33	21	39	35	22	29	21	40	21
	0.17772	0.161517	0.175111	0.155971	0.203028	0.238554	0.28984	0.221311	1.18371	1.76641	27	33	22	39	38	24	28	22	40	22
	0.175369	0.158152	0.17175	0.158703	0.200075	0.255836	0.241646	0.202573	1.18509	1.79703	27	33	22	39	38	24	29	21	40	21
	0.170672	0.15887	0.175736	0.171713	0.222735	0.296882	0.272129	0.235781	1.20993	1.76388	27	33	24	39	38	24	28	22	40	21
	0.175727	0.161052	0.171267	0.171987	0.20024	0.300336	0.280694	0.207322	1.20756	1.81989	27	33	21	39	38	23	29	22	39	21
	0.176684	0.161617	0.172109	0.158044	0.202367	0.283775	0.249504	0.209234	1.18476	1.80334	28	33	21	38	36	23	29	22	40	24
	0.176714	0.158407	0.176799	0.154077	0.198797	0.288962	0.232602	0.232994	1.22527	1.78153	27	33	23	40	39	23	28	21	40	21
Average	0.176015	0.159332	0.173482	0.162519	0.203262	0.276982	0.256819	0.216456	1.19882	1.78385	26.89	32.8	22.12	38.94	36.39	23.22	28.5	21.96	39.45	20.93
Standard deviation	0.0025198	0.0016861	0.00244066	0.00699255	0.0088166	0.0202302	0.0172895	0.0118314	0.0192611	0.0249983	0.649709	0.666667	1.32024	0.565328	1.32494	1.05964	0.502519	0.601681	0.74366	0.807227

## Sheet: Supplementary Table 16
	Relative errors (100 runs)										Number of TADs correctly assigned to A/B compartments (100 runs)										Asphericity values (100 runs)
	GEM-FISH					GEM-FISH*					GEM-FISH					GEM-FISH*					GEM-FISH					GEM-FISH*
	Chr20	Chr21	Chr22	ChrXa	ChrXi	Chr20	Chr21	Chr22	ChrXa	ChrXi	Chr20	Chr21	Chr22	ChrXa	ChrXi	Chr20	Chr21	Chr22	ChrXa	ChrXi	Chr20	Chr21	Chr22	ChrXa	ChrXi	Chr20	Chr21	Chr22	ChrXa	ChrXi
	0.177575	0.161015	0.176255	0.173309	0.221216	0.185794	0.163598	0.181517	0.176211	0.224509	27	32	21	39	38	27	33	23	37	34	0.0240288	0.0240218	0.0251061	0.0667591	0.00451002	0.03248	0.0281827	0.0360572	0.0651292	0.00923098
	0.176992	0.160946	0.172421	0.174497	0.222059	0.179442	0.162787	0.175394	0.17477	0.223084	27	32	21	40	36	28	33	21	38	35	0.0235028	0.0240499	0.0243276	0.0653659	0.00450535	0.031318	0.0277954	0.0294156	0.0677599	0.00790388
	0.176049	0.161311	0.176574	0.172732	0.221936	0.17997	0.165673	0.174879	0.175124	0.224837	27	32	21	40	36	26	29	23	37	36	0.0225644	0.0234723	0.025059	0.0657372	0.0041554	0.0305124	0.0414437	0.0301118	0.068778	0.00818752
	0.177648	0.161417	0.174395	0.172712	0.223025	0.182026	0.163137	0.174592	0.174472	0.22364	27	32	22	39	36	26	33	23	37	34	0.0223429	0.0238045	0.0281838	0.0709483	0.00465034	0.030735	0.0282388	0.0303999	0.0721605	0.0058551
	0.177656	0.161386	0.173875	0.172472	0.223263	0.182068	0.165193	0.174626	0.175628	0.223761	26	32	23	38	36	26	32	21	38	36	0.0226005	0.0240551	0.0284126	0.0685058	0.00538422	0.03095	0.0313474	0.0313838	0.074089	0.00619325
	0.176865	0.16149	0.172359	0.171981	0.222067	0.180018	0.164041	0.18121	0.175056	0.224739	27	32	23	39	38	26	33	23	36	34	0.0239394	0.0238364	0.0258102	0.0704709	0.00437034	0.0282999	0.0286316	0.0353639	0.0698519	0.00714025
	0.174956	0.162674	0.173027	0.173464	0.22134	0.181391	0.162636	0.176671	0.175958	0.221273	27	32	22	39	36	26	33	21	38	37	0.0230123	0.0248176	0.0242988	0.0680326	0.00511234	0.0273257	0.0281066	0.0331984	0.0698403	0.00599475
	0.181159	0.164236	0.172559	0.172868	0.2213	0.180153	0.164094	0.175038	0.175607	0.222833	27	32	21	38	37	26	33	21	40	34	0.0303076	0.0253281	0.0251978	0.0661268	0.00462021	0.0302146	0.0279148	0.029211	0.0714912	0.00591677
	0.177899	0.161532	0.17907	0.172326	0.221929	0.184094	0.164572	0.176746	0.174545	0.223796	28	32	25	39	35	28	32	21	40	35	0.0248134	0.0247393	0.027909	0.0653569	0.00449148	0.0378847	0.0319726	0.0340262	0.0705563	0.00721623
	0.17558	0.160943	0.172578	0.17351	0.221661	0.185659	0.162271	0.174739	0.174506	0.224427	27	32	21	39	37	27	33	21	38	33	0.0214968	0.0241481	0.0248534	0.0681472	0.00428546	0.0315869	0.0291785	0.031699	0.0708226	0.00671459
	0.177024	0.161274	0.172497	0.170787	0.22111	0.184652	0.163412	0.174566	0.174913	0.222775	26	32	21	38	36	27	33	23	40	36	0.028022	0.0234728	0.0250449	0.0687593	0.00432093	0.027257	0.0276345	0.0306055	0.0689079	0.0061228
	0.176854	0.16164	0.176914	0.17337	0.223935	0.183906	0.166536	0.175585	0.176863	0.223142	27	32	20	39	39	27	33	20	38	35	0.0244841	0.0244236	0.0260203	0.0674244	0.00651365	0.0306123	0.0283134	0.0316964	0.0661615	0.00584417
	0.180557	0.161285	0.171702	0.173315	0.223124	0.183148	0.163909	0.174626	0.175117	0.225442	26	32	21	39	36	26	33	22	38	36	0.0264548	0.0234709	0.0266461	0.0651232	0.00686199	0.0333161	0.0277793	0.0299962	0.0739032	0.00771298
	0.17988	0.164184	0.172775	0.171547	0.221455	0.183518	0.167004	0.174822	0.174791	0.223568	27	32	20	39	35	26	30	22	38	33	0.0268793	0.0251987	0.0256579	0.0661196	0.00433133	0.0274944	0.0433473	0.0314274	0.0677555	0.00696179
	0.180597	0.161287	0.178494	0.174159	0.222338	0.180843	0.163048	0.182002	0.173192	0.223084	27	32	24	39	36	26	33	23	39	37	0.0353394	0.0235075	0.0347407	0.0663639	0.00488561	0.0311782	0.0281121	0.0398187	0.072004	0.00599865
	0.176936	0.162624	0.178284	0.1732	0.222468	0.18334	0.16603	0.176606	0.175971	0.224933	26	32	22	39	36	27	33	22	37	35	0.0232869	0.0234309	0.0300092	0.0669225	0.00478731	0.0387208	0.0276857	0.032355	0.0724282	0.00661222
	0.176923	0.161764	0.172459	0.172929	0.222817	0.180639	0.162601	0.178547	0.174343	0.223453	27	32	21	39	33	28	33	21	39	32	0.0236585	0.0247787	0.0243469	0.0708374	0.00473295	0.0321771	0.0277303	0.0321136	0.0731674	0.00628721
	0.177775	0.161501	0.171763	0.173312	0.223252	0.18356	0.161683	0.181648	0.175368	0.222721	28	32	20	39	36	28	32	23	38	36	0.0239406	0.0240529	0.0262778	0.0654899	0.00765943	0.0351359	0.0281442	0.0393404	0.0764551	0.00625412
	0.175107	0.164235	0.176622	0.172551	0.220843	0.179472	0.162847	0.174707	0.173689	0.223527	27	32	23	39	38	27	33	21	35	33	0.0213915	0.0253119	0.0250984	0.0683362	0.00530531	0.0303668	0.0282562	0.0310733	0.07109	0.00629855
	0.176693	0.162691	0.172615	0.17179	0.223114	0.184228	0.161695	0.178357	0.17432	0.225636	28	32	22	39	35	28	33	22	39	36	0.0236021	0.0222545	0.0242264	0.0721488	0.00468382	0.0351018	0.0281184	0.0301273	0.0766044	0.00902221
	0.176509	0.16157	0.172776	0.173053	0.222997	0.184049	0.163679	0.1752	0.17491	0.223842	28	32	21	40	35	26	32	21	38	34	0.0246548	0.0243575	0.0245674	0.068396	0.00464327	0.0319556	0.0295362	0.0293239	0.0680118	0.00526877
	0.176419	0.161443	0.178219	0.171976	0.221192	0.180467	0.162605	0.180595	0.176625	0.223834	27	32	24	38	40	27	33	23	39	36	0.0238462	0.0241067	0.0340763	0.0690532	0.00470017	0.0321177	0.0282061	0.0353	0.0701302	0.0058773
	0.176294	0.162833	0.178592	0.172228	0.222357	0.185516	0.163147	0.178767	0.173356	0.224468	26	32	22	38	35	28	33	21	39	38	0.0230683	0.0255734	0.0297452	0.0678438	0.00602245	0.0385011	0.0283277	0.0304787	0.0706091	0.00601773
	0.175449	0.161363	0.180263	0.17289	0.221622	0.1835	0.164702	0.179456	0.173632	0.223104	27	32	22	39	34	28	32	22	39	36	0.0234018	0.0235405	0.0327949	0.0691168	0.00501285	0.0375579	0.0321847	0.039133	0.0727184	0.00692088
	0.175675	0.161536	0.175223	0.172226	0.221579	0.184305	0.164565	0.176048	0.174647	0.22299	26	32	22	39	33	28	32	22	38	35	0.0228071	0.0239699	0.0266763	0.0685283	0.00429766	0.0414661	0.0326389	0.0338236	0.0735585	0.0065008
	0.179699	0.16574	0.173246	0.172909	0.222226	0.184751	0.163629	0.174225	0.174512	0.223539	28	29	21	40	35	27	33	21	38	38	0.0253268	0.0284566	0.0256153	0.0664007	0.00482115	0.0382692	0.0284312	0.0334672	0.067175	0.00718889
	0.176486	0.161558	0.172222	0.17297	0.222845	0.183277	0.164717	0.176251	0.174371	0.224103	28	32	20	39	33	26	32	21	37	35	0.0245944	0.0230398	0.026067	0.0702009	0.00533502	0.0290242	0.0319917	0.0340101	0.069024	0.00690515
	0.176842	0.161601	0.172949	0.172832	0.221395	0.180777	0.164146	0.175077	0.174982	0.22397	27	32	20	40	39	27	32	21	39	35	0.0230022	0.0245342	0.0251276	0.0688237	0.00404907	0.0313116	0.0278056	0.0294107	0.0676421	0.00605262
	0.178741	0.161019	0.172423	0.173129	0.223505	0.182242	0.163383	0.178148	0.175985	0.221759	27	32	21	40	34	28	33	21	36	37	0.0289132	0.0240119	0.0246075	0.0656709	0.0062365	0.0346787	0.0274295	0.0312583	0.0746612	0.00618953
	0.178965	0.161325	0.172477	0.172405	0.222467	0.185741	0.162531	0.174813	0.176101	0.222553	27	32	21	39	35	28	33	21	38	38	0.0252215	0.0233942	0.0252707	0.0696935	0.00449148	0.0390485	0.0279834	0.0317962	0.0695768	0.00545155
	0.178502	0.161633	0.176449	0.173381	0.222313	0.181402	0.163055	0.179314	0.176194	0.223693	27	32	22	39	39	28	33	22	38	31	0.0295588	0.0243934	0.0262026	0.0670486	0.00412794	0.0297933	0.027826	0.0370251	0.0668962	0.00566371
	0.178366	0.162545	0.172093	0.171966	0.22092	0.186023	0.161781	0.174572	0.1756	0.223633	26	32	21	39	37	28	33	22	37	38	0.0215742	0.023306	0.0251632	0.0688769	0.00526444	0.0397074	0.0278193	0.0307871	0.0721543	0.00718379
	0.178707	0.161189	0.179088	0.172819	0.221489	0.181723	0.16594	0.176893	0.17503	0.225647	27	32	23	38	37	28	33	21	37	39	0.0290403	0.023491	0.0331865	0.0660665	0.00458862	0.0337722	0.0292753	0.0337709	0.0685696	0.00638689
	0.183927	0.161266	0.172455	0.173681	0.222035	0.182466	0.162644	0.178967	0.173111	0.222866	28	32	21	39	37	28	32	22	38	36	0.0321168	0.0234615	0.0245049	0.0700218	0.00485189	0.0340582	0.0280338	0.037408	0.0697721	0.00601455
	0.177159	0.161053	0.172855	0.173291	0.221927	0.183138	0.163133	0.176232	0.1745	0.223535	27	32	21	37	37	28	33	23	38	36	0.0250108	0.0240094	0.0246719	0.0686784	0.00534008	0.0347743	0.0283282	0.0343777	0.0650338	0.00575229
	0.178647	0.161032	0.186065	0.173822	0.222417	0.186222	0.163779	0.177393	0.174129	0.22341	26	32	22	38	38	27	33	23	38	37	0.0249823	0.0238124	0.0352242	0.0680285	0.00473582	0.0423197	0.02778	0.0328557	0.0677676	0.00578229
	0.17643	0.170964	0.177116	0.17211	0.222338	0.184782	0.163031	0.179813	0.175198	0.224942	27	30	23	39	34	25	33	22	38	33	0.0230818	0.0387063	0.0306791	0.0664988	0.00490688	0.0383204	0.0281823	0.0371848	0.0718507	0.00645156
	0.179084	0.160935	0.180716	0.174849	0.224301	0.18282	0.165185	0.174845	0.175966	0.224264	27	32	24	39	34	25	32	21	37	36	0.0253686	0.0238704	0.0285975	0.0635831	0.00514712	0.0355176	0.0314339	0.031218	0.0701577	0.00685558
	0.179087	0.161013	0.173199	0.17288	0.223921	0.17843	0.163691	0.183639	0.174566	0.224426	26	32	21	38	37	28	32	23	36	39	0.0238879	0.0240178	0.0239811	0.0639858	0.00568982	0.0301372	0.0280666	0.042513	0.0694976	0.00542487
	0.178526	0.162183	0.172591	0.173486	0.221153	0.181907	0.16604	0.181519	0.177396	0.224613	26	32	20	39	36	28	29	23	39	35	0.0262114	0.0245019	0.0256198	0.065449	0.00446956	0.0379278	0.0402057	0.0405203	0.0656816	0.00727609
	0.176667	0.161647	0.17288	0.173556	0.22088	0.183337	0.163609	0.178553	0.176024	0.22434	26	32	23	39	36	26	32	21	38	33	0.0231723	0.0243943	0.023974	0.0705758	0.00452222	0.0345611	0.0276402	0.0315356	0.0740824	0.00710216
	0.176898	0.161616	0.173731	0.173193	0.222387	0.186803	0.162551	0.174559	0.17615	0.222937	27	32	21	38	35	26	33	21	39	36	0.0231603	0.0245379	0.0266383	0.0751259	0.00518884	0.0401917	0.0277933	0.0298799	0.0683072	0.00680742
	0.181667	0.162192	0.178039	0.174165	0.222015	0.181592	0.163077	0.18068	0.176432	0.224385	26	32	24	40	36	27	33	22	39	35	0.0326451	0.0243985	0.0342467	0.0644601	0.00600375	0.032659	0.0280223	0.0421436	0.0759568	0.00746781
	0.17614	0.162755	0.179382	0.172997	0.222257	0.180222	0.164091	0.175319	0.174818	0.224999	27	32	23	38	36	27	33	23	38	36	0.0233193	0.0220729	0.0328511	0.0687392	0.00607327	0.0307297	0.028674	0.0296006	0.0663766	0.00728887
	0.176151	0.162276	0.17273	0.171832	0.222665	0.179768	0.164972	0.174759	0.174552	0.223357	27	32	20	39	39	26	32	21	39	33	0.0233742	0.0233952	0.0256689	0.0693207	0.00452318	0.0302731	0.0317378	0.0310662	0.063459	0.00681416
	0.175855	0.160871	0.17305	0.174585	0.223023	0.181016	0.1636	0.175561	0.17446	0.223097	26	32	22	39	37	28	32	20	39	36	0.0231502	0.0241636	0.0235923	0.0713146	0.00527495	0.0336591	0.0285521	0.0315197	0.074485	0.00623259
	0.179794	0.161617	0.174702	0.171201	0.222347	0.185285	0.163303	0.178228	0.173195	0.224112	26	32	21	39	37	28	32	21	37	34	0.0227394	0.0244262	0.0253736	0.0692636	0.00488778	0.0376204	0.0274461	0.0310257	0.0694191	0.00705775
	0.181351	0.161531	0.17997	0.17327	0.22181	0.184032	0.165032	0.177486	0.175939	0.221782	27	32	22	40	38	28	32	22	37	37	0.0277638	0.0240197	0.0350146	0.0650225	0.00456715	0.0386536	0.0315453	0.0296446	0.0701908	0.00593483
	0.17747	0.16131	0.176529	0.17445	0.222015	0.185274	0.16336	0.174636	0.175556	0.222728	26	32	21	39	36	28	33	21	39	39	0.0241319	0.0234951	0.0253976	0.0713277	0.00487001	0.0375821	0.0273041	0.0294617	0.0693327	0.00514736
	0.181223	0.161633	0.172617	0.173595	0.222749	0.182446	0.162672	0.175086	0.175652	0.223253	28	32	21	40	36	26	33	21	36	34	0.0273453	0.0242678	0.0252045	0.0672739	0.00669101	0.0339045	0.0273746	0.0293927	0.0728117	0.00659515
	0.181925	0.161024	0.172764	0.173622	0.222183	0.180742	0.161833	0.174619	0.174419	0.225282	27	32	21	39	36	26	32	21	39	34	0.0297339	0.0241124	0.0248842	0.0649793	0.00469017	0.0310438	0.0281702	0.0298669	0.0772758	0.00647688
	0.176544	0.16461	0.175473	0.174858	0.221788	0.182185	0.164926	0.177972	0.173624	0.221502	28	32	21	39	36	28	32	22	37	37	0.0248626	0.0246857	0.0248657	0.065572	0.00480907	0.034416	0.0324348	0.029567	0.0696823	0.00534476
	0.177472	0.161017	0.173251	0.172507	0.22202	0.18518	0.162294	0.178322	0.175093	0.223731	26	32	24	39	36	28	33	21	39	35	0.0243519	0.0240051	0.0255221	0.0700321	0.00609159	0.0454164	0.0272254	0.0314907	0.0723976	0.00745864
	0.180401	0.161318	0.17556	0.172391	0.222474	0.183211	0.162751	0.176912	0.176685	0.224335	27	32	23	40	35	27	32	21	39	35	0.0341409	0.0234209	0.0252288	0.0654648	0.00468617	0.035443	0.0283691	0.034023	0.0727636	0.00586402
	0.176211	0.161303	0.174413	0.172787	0.221727	0.179571	0.163276	0.178115	0.174741	0.224244	26	32	23	37	35	27	33	21	36	33	0.0239598	0.0234392	0.0270111	0.0678908	0.00630106	0.030571	0.0285145	0.0312214	0.0693523	0.00717102
	0.177922	0.160917	0.173054	0.172424	0.221563	0.183492	0.163044	0.18212	0.175713	0.223134	27	32	21	39	33	27	33	22	36	34	0.0224987	0.0241673	0.024188	0.0676428	0.00443965	0.0311119	0.0280759	0.0411854	0.0660671	0.00830948
	0.177041	0.164637	0.173394	0.173461	0.222399	0.181215	0.170803	0.18161	0.175243	0.223236	27	32	21	38	38	26	32	23	39	37	0.02471	0.0245216	0.02497	0.0670276	0.00436968	0.030863	0.0509566	0.0395104	0.0758457	0.00695921
	0.175062	0.161528	0.172217	0.173935	0.223038	0.183417	0.162659	0.177602	0.175907	0.222995	27	32	20	39	36	28	33	22	39	35	0.0231983	0.0239859	0.0243862	0.0702281	0.00459325	0.0368709	0.0279904	0.0315173	0.0708175	0.00674038
	0.176098	0.161553	0.172636	0.172297	0.221899	0.185959	0.162836	0.17458	0.173863	0.223283	26	32	21	39	36	27	33	23	37	37	0.0231143	0.0246178	0.0244829	0.0683721	0.00521849	0.0403576	0.0281473	0.0317075	0.0715689	0.00666944
	0.178363	0.160921	0.176396	0.172059	0.221866	0.182338	0.162347	0.174974	0.175659	0.223619	27	32	23	39	39	26	33	21	38	35	0.0242445	0.0240201	0.0243943	0.0706172	0.00488028	0.0369206	0.0262383	0.0315979	0.0678588	0.00626026
	0.175928	0.164206	0.172517	0.173728	0.223456	0.184323	0.16505	0.174439	0.175979	0.22271	27	32	20	39	36	26	32	21	39	36	0.0240178	0.0252885	0.0268102	0.0699372	0.00550698	0.036536	0.0314881	0.0321469	0.0713623	0.00498804
	0.176894	0.161644	0.173156	0.174131	0.223281	0.181556	0.164433	0.174408	0.175416	0.22457	28	32	21	40	37	26	32	22	39	35	0.0234091	0.0244072	0.0238341	0.0638263	0.00460169	0.0296073	0.0332296	0.0304137	0.0690213	0.00693622
	0.176657	0.161295	0.172322	0.17503	0.222165	0.181015	0.166112	0.175184	0.173804	0.223299	26	32	23	39	37	28	29	22	38	37	0.0226854	0.0233012	0.0262692	0.0649581	0.00609456	0.0321238	0.0399172	0.0269392	0.0716683	0.006519
	0.177745	0.161703	0.173166	0.173285	0.221755	0.184781	0.162373	0.179898	0.174775	0.223639	28	32	21	39	36	27	33	23	37	37	0.0264477	0.0238529	0.0246368	0.0702539	0.00433985	0.0326053	0.0292884	0.0369419	0.0640312	0.00549091
	0.181718	0.16088	0.179554	0.174047	0.222518	0.184193	0.162017	0.176274	0.174514	0.224642	27	32	24	39	34	28	33	22	39	33	0.0311898	0.024163	0.0338912	0.0720875	0.00537181	0.039987	0.0281588	0.0339654	0.0715774	0.00681696
	0.177127	0.161532	0.173351	0.173216	0.220916	0.182807	0.165136	0.174037	0.174377	0.223368	27	32	22	40	37	26	32	21	37	37	0.0242059	0.0240115	0.0234606	0.0730818	0.00417797	0.0376155	0.0319966	0.0321621	0.0695477	0.00651782
	0.177534	0.160904	0.172898	0.174638	0.222807	0.182347	0.164358	0.177365	0.174829	0.224962	26	32	21	38	39	28	33	22	38	35	0.0248225	0.0241621	0.0247249	0.0704871	0.00466681	0.0348577	0.0297599	0.0350128	0.0743973	0.00805805
	0.177728	0.161347	0.172123	0.171335	0.221336	0.185374	0.166	0.181488	0.173826	0.222636	27	32	23	37	36	28	29	24	39	36	0.0249585	0.0241789	0.0249715	0.0665963	0.00370527	0.0378155	0.0396223	0.0357229	0.0695094	0.00684665
	0.177289	0.161542	0.17298	0.172243	0.223026	0.181502	0.164013	0.175465	0.175642	0.222479	27	32	22	39	38	26	32	22	38	36	0.028372	0.0238816	0.024556	0.0700715	0.00479892	0.0322226	0.0280453	0.0291793	0.0783605	0.00499107
	0.177951	0.160888	0.174704	0.173537	0.222182	0.185263	0.163714	0.176864	0.174491	0.222773	28	32	23	39	37	28	32	21	38	36	0.0249301	0.0242529	0.0265896	0.0693398	0.00503109	0.0368765	0.0281762	0.0338632	0.0747785	0.0054976
	0.177788	0.164752	0.173512	0.173268	0.22195	0.18178	0.162988	0.174889	0.175531	0.223926	28	32	24	40	36	28	33	22	40	37	0.0261333	0.0251677	0.0238315	0.0658097	0.00459149	0.0344528	0.0284282	0.0314113	0.0723683	0.00503845
	0.182531	0.161486	0.176466	0.173383	0.221035	0.182512	0.163139	0.174715	0.175006	0.224375	27	32	23	38	38	28	33	21	38	40	0.03228	0.0240001	0.0241615	0.0664313	0.00453483	0.0379449	0.0281886	0.0299105	0.0636017	0.00593786
	0.176907	0.166927	0.172431	0.173937	0.22371	0.183915	0.162994	0.175496	0.175143	0.222717	26	29	21	40	35	26	33	22	37	36	0.0236228	0.0279938	0.0253438	0.0633019	0.0058597	0.0317378	0.0280095	0.0280303	0.0782591	0.00609742
	0.180538	0.160867	0.172646	0.172087	0.223206	0.182343	0.1711	0.178601	0.173707	0.223287	25	32	22	39	37	28	32	20	39	35	0.0271842	0.0241808	0.0248262	0.0713118	0.00621	0.0349823	0.0495709	0.0318525	0.0689577	0.0078341
	0.176058	0.161016	0.177372	0.171636	0.22151	0.183576	0.166871	0.174457	0.174251	0.223755	27	32	23	39	38	28	30	23	38	38	0.0234679	0.0240181	0.0317071	0.0680717	0.00435525	0.0357885	0.0407654	0.0318354	0.0649163	0.00619227
	0.17695	0.161009	0.177709	0.174062	0.222884	0.189068	0.16495	0.1789	0.175039	0.222644	26	32	22	40	37	26	32	23	38	37	0.022617	0.024029	0.032635	0.0689924	0.00417416	0.0365672	0.0317927	0.0331434	0.0711364	0.00528498
	0.181475	0.160956	0.173276	0.172419	0.222315	0.179853	0.164074	0.175036	0.173965	0.221823	27	32	22	38	35	27	33	22	38	39	0.0335065	0.0240346	0.0230761	0.0634633	0.00482741	0.0314133	0.0287048	0.028357	0.0720889	0.00676876
	0.177281	0.160914	0.172653	0.172435	0.224721	0.180524	0.162247	0.179887	0.175459	0.224566	28	32	22	39	35	28	32	22	36	36	0.023727	0.0241178	0.0246513	0.0651168	0.00557453	0.0304597	0.0285551	0.0373308	0.0720402	0.00798747
	0.176288	0.160898	0.1741	0.173733	0.2219	0.18011	0.164086	0.178414	0.1734	0.223719	27	32	22	40	38	26	33	21	38	36	0.0238559	0.0241298	0.0276646	0.0673899	0.00539809	0.030416	0.0279938	0.032002	0.0708206	0.00717112
	0.176194	0.1613	0.172833	0.17062	0.222745	0.182866	0.163076	0.179881	0.17582	0.224162	26	32	22	39	35	27	33	23	36	36	0.0226835	0.0234388	0.0246981	0.0684084	0.0041674	0.0294824	0.0281551	0.0374351	0.0767979	0.00712208
	0.182815	0.161286	0.171296	0.173348	0.220256	0.181789	0.166446	0.175251	0.174358	0.223	27	32	20	38	37	26	32	21	38	39	0.0326928	0.0234834	0.0269852	0.0678711	0.00499527	0.0301509	0.0280526	0.0301149	0.0693467	0.00549305
	0.176334	0.160921	0.172952	0.173794	0.223452	0.182576	0.16221	0.175046	0.173498	0.223182	28	32	22	39	38	27	33	21	39	36	0.0238585	0.0239622	0.0247619	0.0730435	0.00460832	0.0277047	0.0277726	0.0316998	0.0757821	0.0056936
	0.179178	0.161533	0.173331	0.172729	0.221352	0.180861	0.165453	0.174191	0.176013	0.222998	27	32	24	38	36	28	32	22	39	34	0.0287662	0.0239979	0.0248949	0.0645317	0.00390019	0.0322626	0.0282098	0.0286269	0.0747912	0.00430523
	0.177634	0.161311	0.173524	0.171509	0.221731	0.187328	0.162436	0.176892	0.174041	0.224522	28	32	22	39	36	28	33	21	38	37	0.0256699	0.023468	0.0249759	0.0671367	0.0041072	0.0520159	0.0278414	0.029251	0.0646551	0.00652974
	0.177119	0.161649	0.172426	0.172926	0.222586	0.186702	0.164724	0.174536	0.174718	0.225165	27	32	22	39	37	27	32	23	38	36	0.0251759	0.0246271	0.0246868	0.0679234	0.0055887	0.0367643	0.0326536	0.0324892	0.0653194	0.00687751
	0.180395	0.165245	0.177763	0.173099	0.222107	0.182368	0.162549	0.174397	0.17568	0.223815	28	32	23	40	37	28	33	21	37	34	0.0357594	0.0244884	0.0299252	0.065755	0.00507441	0.0351144	0.0280948	0.0293831	0.0664637	0.00937144
	0.177244	0.161299	0.17743	0.173993	0.22294	0.185303	0.164642	0.174794	0.173574	0.222567	27	32	24	39	35	28	32	21	39	38	0.0225231	0.0234183	0.0338749	0.0660941	0.00550526	0.0472911	0.0329152	0.0298168	0.0728132	0.00627392
	0.181352	0.161528	0.177295	0.172182	0.222074	0.182382	0.165057	0.175541	0.176658	0.224397	27	32	23	40	38	28	32	21	38	34	0.0282156	0.0239907	0.0314189	0.0647674	0.00430692	0.0339276	0.0326533	0.0297679	0.073318	0.00667455
	0.179493	0.161529	0.171859	0.172928	0.22272	0.181343	0.163553	0.176428	0.175184	0.224856	26	32	20	39	35	28	33	21	37	36	0.0263445	0.0239332	0.0263821	0.0678156	0.00527396	0.0319937	0.0281912	0.0349978	0.07063	0.00719331
	0.181158	0.160882	0.184668	0.171809	0.223439	0.182128	0.163045	0.175433	0.175642	0.223364	28	32	24	39	35	26	33	20	39	33	0.0307846	0.0241199	0.0313061	0.0680057	0.00607372	0.0302869	0.0281531	0.0289408	0.0717486	0.00734265
	0.177766	0.16088	0.172674	0.173949	0.222994	0.183654	0.162566	0.175315	0.175565	0.222383	26	32	22	39	35	27	33	22	39	37	0.0240346	0.0243013	0.0249252	0.0653595	0.00579522	0.0428688	0.027586	0.0283358	0.0678666	0.00793817
	0.179328	0.161406	0.172611	0.172534	0.222015	0.18091	0.165728	0.176736	0.175616	0.224787	26	32	22	39	36	26	32	22	39	34	0.0233373	0.0238419	0.0248912	0.0680162	0.00379757	0.0268897	0.0314509	0.0335156	0.0697962	0.00673413
	0.181683	0.161508	0.176707	0.171427	0.223035	0.181065	0.165418	0.174176	0.174684	0.224237	26	32	20	39	37	28	32	22	39	32	0.0287191	0.023793	0.026127	0.0645531	0.00552804	0.0334233	0.0313924	0.0294282	0.0668856	0.00677577
	0.182762	0.161426	0.17658	0.173192	0.222516	0.181225	0.163007	0.178355	0.174172	0.224099	28	32	21	40	36	26	33	21	37	36	0.030822	0.0241087	0.0253659	0.0655835	0.0058749	0.0273719	0.0283629	0.0317026	0.0698405	0.00538931
	0.181345	0.161608	0.17316	0.17307	0.222319	0.182916	0.165375	0.177911	0.175686	0.222208	27	32	21	40	36	26	33	22	39	37	0.0288805	0.0235063	0.0246488	0.0651055	0.00613872	0.0341918	0.0300175	0.0311067	0.0715384	0.00579983
	0.180572	0.161291	0.17833	0.172777	0.223463	0.182673	0.163694	0.175741	0.175337	0.224564	26	32	25	39	33	28	33	21	37	37	0.0264809	0.023483	0.0284827	0.0702177	0.0048973	0.0339016	0.0291962	0.0370792	0.0677348	0.00658075
	0.178314	0.161016	0.173252	0.174238	0.224384	0.181164	0.162753	0.174638	0.175356	0.222235	28	32	20	39	35	28	33	21	37	37	0.0239534	0.0240276	0.025106	0.0710258	0.00578696	0.0324395	0.0271994	0.0308436	0.0680605	0.00561354
	0.178001	0.161016	0.173468	0.171446	0.222535	0.184385	0.166889	0.1798	0.175748	0.222526	27	32	22	38	35	28	31	22	38	36	0.0257991	0.0240176	0.0237443	0.069217	0.00484207	0.0420514	0.0411189	0.0375846	0.075903	0.00618352
	0.176495	0.161014	0.172364	0.173662	0.22212	0.184952	0.163585	0.176322	0.17494	0.224414	26	32	22	39	36	25	33	21	39	37	0.0225442	0.0238594	0.0243819	0.067518	0.00561422	0.0357612	0.0281382	0.0372464	0.0640416	0.00624655
	0.179536	0.161516	0.174688	0.173506	0.22157	0.181378	0.163845	0.174502	0.174963	0.223853	27	32	22	38	36	28	33	21	38	35	0.0247257	0.0239285	0.0276059	0.0670979	0.00526792	0.0295986	0.028187	0.0323002	0.0738967	0.00769852
Average	0.178176	0.161854	0.174672	0.172998	0.222314	0.182854	0.163969	0.17682	0.175014	0.223639	26.89	31.92	21.86	38.96	36.2	27.09	32.41	21.69	38.01	35.67	0.0256016	0.0242584	0.0266433	0.0678077	0.00502546	0.0342528	0.0301867	0.0326393	0.0705317	0.00655147
Standard deviation	0.00205027	0.00148242	0.00286331	0.000916278	0.000844139	0.00204643	0.00164208	0.00238095	0.000907062	0.000935151	0.723278	0.464497	1.25545	0.709531	1.48392	0.933063	0.933063	0.872648	1.04924	1.7411	0.00326697	0.00167058	0.00311185	0.00240203	0.000730419	0.0045186	0.00451548	0.00340122	0.00343815	0.000922248

## Sheet: Supplementary Table 9
	Relative errors
	GEM-FISH					GEM
	Chr20	Chr21	Chr22	ChrXa	ChrXi	Chr20	Chr21	Chr22	ChrXa	ChrXi
	0.201518	0.174371	0.205006	0.204799	0.246634	0.336414	0.355566	0.235729	1.35381	1.96689
	0.213223	0.17603	0.195824	0.209215	0.258137	0.360074	0.32426	0.230996	1.39473	2.04648
	0.227951	0.186225	0.205616	0.219645	0.241802	0.331061	0.362074	0.24041	1.38714	1.86426
	0.203885	0.192783	0.208856	0.244528	0.254785	0.380406	0.344954	0.248487	1.53659	1.94347
	0.197983	0.179106	0.183139	0.199121	0.23279	0.349355	0.368427	0.234733	1.2868	1.90848
	0.193854	0.200189	0.22276	0.193616	0.254845	0.316726	0.387751	0.238237	1.30102	1.98556
	0.234319	0.183812	0.217566	0.199171	0.255404	0.416453	0.325083	0.230522	1.31464	2.01961
	0.197599	0.198546	0.204151	0.229644	0.258163	0.330001	0.403334	0.247098	1.47395	1.88755
	0.210476	0.20179	0.197767	0.206893	0.25999	0.297168	0.390978	0.233387	1.47946	2.06703
	0.218816	0.18332	0.205538	0.257991	0.294076	0.400442	0.364449	0.230913	1.54587	2.2616
Average	0.209962	0.187617	0.204622	0.216462	0.255663	0.35181	0.362687	0.237051	1.4074	1.99509
Standard deviation	0.0136225	0.0101219	0.0110683	0.0213388	0.0160036	0.0377061	0.0266104	0.00651431	0.0962603	0.115074

## Sheet: Supplementary Table 10
	Asphericity values (100 runs)
	GEM-FISH			GEM
	Chr20	Chr21	Chr22	Chr20	Chr21	Chr22
	0.0240288	0.0240218	0.0251061	0.192402	0.309041	0.105832
	0.0235028	0.0240499	0.0243276	0.179479	0.318605	0.104484
	0.0225644	0.0234723	0.025059	0.193754	0.301288	0.100349
	0.0223429	0.0238045	0.0281838	0.193754	0.324629	0.100581
	0.0226005	0.0240551	0.0284126	0.180038	0.303314	0.103502
	0.0239394	0.0238364	0.0258102	0.172888	0.320581	0.112377
	0.0230123	0.0248176	0.0242988	0.174357	0.324091	0.101475
	0.0303076	0.0253281	0.0251978	0.192404	0.322465	0.105056
	0.0248134	0.0247393	0.027909	0.180026	0.282126	0.100482
	0.0214968	0.0241481	0.0248534	0.205654	0.325498	0.101755
	0.028022	0.0234728	0.0250449	0.191699	0.315285	0.0974144
	0.0244841	0.0244236	0.0260203	0.173369	0.303913	0.0973132
	0.0264548	0.0234709	0.0266461	0.192562	0.328496	0.0973091
	0.0268793	0.0251987	0.0256579	0.192404	0.324233	0.104512
	0.0353394	0.0235075	0.0347407	0.193754	0.312079	0.109274
	0.0232869	0.0234309	0.0300092	0.17119	0.290963	0.0972843
	0.0236585	0.0247787	0.0243469	0.211184	0.32656	0.100332
	0.0239406	0.0240529	0.0262778	0.1734	0.269667	0.101344
	0.0213915	0.0253119	0.0250984	0.192404	0.317007	0.108851
	0.0236021	0.0222545	0.0242264	0.202878	0.283417	0.111972
	0.0246548	0.0243575	0.0245674	0.195702	0.323095	0.114529
	0.0238462	0.0241067	0.0340763	0.192403	0.327952	0.100354
	0.0230683	0.0255734	0.0297452	0.179479	0.306288	0.0972362
	0.0234018	0.0235405	0.0327949	0.17119	0.307918	0.103036
	0.0228071	0.0239699	0.0266763	0.17119	0.317451	0.0971665
	0.0253268	0.0284566	0.0256153	0.193754	0.278011	0.104545
	0.0245944	0.0230398	0.026067	0.173369	0.327972	0.10491
	0.0230022	0.0245342	0.0251276	0.192404	0.320839	0.100371
	0.0289132	0.0240119	0.0246075	0.19094	0.296993	0.10226
	0.0252215	0.0233942	0.0252707	0.179291	0.297298	0.101736
	0.0295588	0.0243934	0.0262026	0.193754	0.308905	0.100775
	0.0215742	0.023306	0.0251632	0.179291	0.292751	0.103273
	0.0290403	0.023491	0.0331865	0.180038	0.267328	0.110592
	0.0321168	0.0234615	0.0245049	0.180038	0.327275	0.102206
	0.0250108	0.0240094	0.0246719	0.183134	0.326398	0.0993881
	0.0249823	0.0238124	0.0352242	0.193754	0.31849	0.103377
	0.0230818	0.0387063	0.0306791	0.180038	0.296795	0.102538
	0.0253686	0.0238704	0.0285975	0.192391	0.298117	0.0904481
	0.0238879	0.0240178	0.0239811	0.192403	0.324174	0.104904
	0.0262114	0.0245019	0.0256198	0.192404	0.326453	0.101623
	0.0231723	0.0243943	0.023974	0.17774	0.324455	0.109991
	0.0231603	0.0245379	0.0266383	0.192562	0.298251	0.0993557
	0.0326451	0.0243985	0.0342467	0.192403	0.317976	0.100419
	0.0233193	0.0220729	0.0328511	0.180038	0.24999	0.102553
	0.0233742	0.0233952	0.0256689	0.185809	0.325594	0.105219
	0.0231502	0.0241636	0.0235923	0.1957	0.295419	0.110365
	0.0227394	0.0244262	0.0253736	0.17119	0.325271	0.100332
	0.0277638	0.0240197	0.0350146	0.192403	0.329994	0.104481
	0.0241319	0.0234951	0.0253976	0.179479	0.330772	0.0913501
	0.0273453	0.0242678	0.0252045	0.195702	0.312049	0.104631
	0.0297339	0.0241124	0.0248842	0.194618	0.319314	0.0997551
	0.0248626	0.0246857	0.0248657	0.173367	0.323264	0.109905
	0.0243519	0.0240051	0.0255221	0.179479	0.269066	0.104213
	0.0341409	0.0234209	0.0252288	0.192404	0.322856	0.106661
	0.0239598	0.0234392	0.0270111	0.192404	0.29774	0.10525
	0.0224987	0.0241673	0.024188	0.199943	0.321938	0.110336
	0.02471	0.0245216	0.02497	0.192404	0.315524	0.0982607
	0.0231983	0.0239859	0.0243862	0.196217	0.257662	0.103123
	0.0231143	0.0246178	0.0244829	0.17119	0.314232	0.102821
	0.0242445	0.0240201	0.0243943	0.180039	0.316899	0.104286
	0.0240178	0.0252885	0.0268102	0.173369	0.289667	0.103255
	0.0234091	0.0244072	0.0238341	0.17948	0.287562	0.105683
	0.0226854	0.0233012	0.0262692	0.192404	0.30687	0.104531
	0.0264477	0.0238529	0.0246368	0.192404	0.317565	0.0862785
	0.0311898	0.024163	0.0338912	0.192402	0.295572	0.106444
	0.0242059	0.0240115	0.0234606	0.180038	0.299688	0.108389
	0.0248225	0.0241621	0.0247249	0.192562	0.324588	0.101243
	0.0249585	0.0241789	0.0249715	0.183999	0.32596	0.104557
	0.028372	0.0238816	0.024556	0.192562	0.325078	0.0968009
	0.0249301	0.0242529	0.0265896	0.173369	0.298377	0.101772
	0.0261333	0.0251677	0.0238315	0.192404	0.291313	0.086547
	0.03228	0.0240001	0.0241615	0.192403	0.321752	0.10268
	0.0236228	0.0279938	0.0253438	0.192562	0.264329	0.103105
	0.0271842	0.0241808	0.0248262	0.195698	0.335363	0.102253
	0.0234679	0.0240181	0.0317071	0.192404	0.311097	0.11139
	0.022617	0.024029	0.032635	0.192404	0.291135	0.110205
	0.0335065	0.0240346	0.0230761	0.179291	0.304307	0.0994181
	0.023727	0.0241178	0.0246513	0.195422	0.326991	0.0974504
	0.0238559	0.0241298	0.0276646	0.192523	0.314269	0.100461
	0.0226835	0.0234388	0.0246981	0.187203	0.302292	0.103286
	0.0326928	0.0234834	0.0269852	0.192404	0.316249	0.0864201
	0.0238585	0.0239622	0.0247619	0.195598	0.317547	0.101868
	0.0287662	0.0239979	0.0248949	0.205702	0.29916	0.104959
	0.0256699	0.023468	0.0249759	0.171202	0.312806	0.106638
	0.0251759	0.0246271	0.0246868	0.180038	0.326318	0.115073
	0.0357594	0.0244884	0.0299252	0.179291	0.321838	0.100425
	0.0225231	0.0234183	0.0338749	0.199944	0.32238	0.103556
	0.0282156	0.0239907	0.0314189	0.193754	0.271531	0.101328
	0.0263445	0.0239332	0.0263821	0.179291	0.317471	0.0974656
	0.0307846	0.0241199	0.0313061	0.192562	0.302426	0.104904
	0.0240346	0.0243013	0.0249252	0.176187	0.284937	0.103197
	0.0233373	0.0238419	0.0248912	0.192404	0.32143	0.099438
	0.0287191	0.023793	0.026127	0.192404	0.2584	0.101316
	0.030822	0.0241087	0.0253659	0.193754	0.306448	0.0993774
	0.0288805	0.0235063	0.0246488	0.193754	0.320751	0.103284
	0.0264809	0.023483	0.0284827	0.192401	0.300094	0.100422
	0.0239534	0.0240276	0.025106	0.192368	0.320706	0.100312
	0.0257991	0.0240176	0.0237443	0.180038	0.327735	0.100226
	0.0225442	0.0238594	0.0243819	0.184002	0.298604	0.10041
	0.0247257	0.0239285	0.0276059	0.192402	0.310926	0.104459
Average	0.0256016	0.0242584	0.0266433	0.187461	0.308536	0.102509
Standard deviation	0.00326697	0.00167058	0.00311185	0.0090818	0.0187135	0.00517574

## Sheet: Supplementary Table 11
	Relative errors (10 runs)										Number of TADs correctly assigned to A/B compartments (10 runs)										Asphericity values (10 runs)
	GEM-FISH					FISH only					GEM-FISH					FISH only					GEM-FISH					FISH only
	Chr20	Chr21	Chr22	ChrXa	ChrXi	Chr20	Chr21	Chr22	ChrXa	ChrXi	Chr20	Chr21	Chr22	ChrXa	ChrXi	Chr20	Chr21	Chr22	ChrXa	ChrXi	Chr20	Chr21	Chr22	ChrXa	ChrXi	Chr20	Chr21	Chr22	ChrXa	ChrXi
	0.175982	0.160944	0.173021	0.173197	0.221532	0.177597	0.159857	0.177777	0.173115	0.223062	27	32	21	39	38	27	33	23	36	35	0.0219742	0.0241664	0.0250542	0.0710933	0.0040688	0.0151044	0.0251016	0.0230813	0.0660327	0.00481443
	0.176992	0.160946	0.172421	0.174497	0.222059	0.175932	0.163473	0.175483	0.173045	0.220664	27	32	21	40	36	26	31	22	36	34	0.0235028	0.0240499	0.0243276	0.0653659	0.00450535	0.0203008	0.0270931	0.0131203	0.0631171	0.0035403
	0.176049	0.161311	0.176574	0.172732	0.221936	0.176809	0.160415	0.17343	0.172005	0.221129	27	32	21	40	36	28	30	23	39	31	0.0225644	0.0234723	0.025059	0.0657372	0.0041554	0.0188462	0.0223363	0.0286812	0.0690747	0.00299923
	0.177648	0.161417	0.174395	0.172712	0.223025	0.175466	0.162312	0.174733	0.172451	0.219191	27	32	22	39	36	27	31	23	37	39	0.0223429	0.0238045	0.0281838	0.0709483	0.00465034	0.0158789	0.0172761	0.0186665	0.070007	0.00421213
	0.177656	0.161386	0.173875	0.172472	0.223263	0.176787	0.159403	0.174436	0.176316	0.219936	26	32	23	38	36	24	33	24	38	28	0.0226005	0.0240551	0.0284126	0.0685058	0.00538422	0.0130641	0.0295185	0.0236902	0.065083	0.00173017
	0.176865	0.16149	0.172359	0.171981	0.222067	0.177395	0.161096	0.173487	0.174937	0.219337	27	32	23	39	38	25	31	24	35	36	0.0239394	0.0238364	0.0258102	0.0704709	0.00437034	0.0189595	0.0298465	0.016493	0.0685913	0.00446193
	0.174956	0.162674	0.173027	0.173464	0.22134	0.176885	0.164015	0.173894	0.17579	0.219384	27	32	22	39	36	27	31	21	35	36	0.0230123	0.0248176	0.0242988	0.0680326	0.00511234	0.0107563	0.0142005	0.0190128	0.0530771	0.00336392
	0.181159	0.164236	0.172559	0.172868	0.2213	0.175673	0.163506	0.173541	0.175285	0.219195	27	32	21	38	37	23	33	23	39	38	0.0303076	0.0253281	0.0251978	0.0661268	0.00462021	0.0159587	0.0156366	0.0285858	0.0580449	0.00171116
	0.177899	0.161532	0.17907	0.172326	0.221929	0.176364	0.159328	0.172749	0.177015	0.219516	28	32	25	39	35	27	32	21	36	35	0.0248134	0.0247393	0.027909	0.0653569	0.00449148	0.0188387	0.0273909	0.0187497	0.0590399	0.00349882
	0.17558	0.160943	0.172578	0.17351	0.221661	0.176775	0.161801	0.175177	0.175315	0.220026	27	32	21	39	37	25	30	24	37	38	0.0214968	0.0241481	0.0248534	0.0681472	0.00428546	0.0210599	0.0215805	0.0144841	0.0608728	0.00351113
Average	0.177079	0.161688	0.173988	0.172976	0.222011	0.176568	0.161521	0.174471	0.174527	0.220144	27	32	22	39	36.5	25.9	31.5	22.8	36.8	35	0.0236554	0.0242418	0.0259107	0.0679785	0.00456439	0.0168768	0.0229981	0.0204565	0.0632941	0.00338432
Standard deviation	0.00173355	0.00102692	0.00220318	0.00072227	0.000660307	0.000703395	0.0017683	0.00144281	0.00173865	0.00121316	0.471405	0	1.33333	0.666667	0.971825	1.59513	1.17851	1.13529	1.47573	3.3665	0.0025303	0.000557066	0.00162	0.00228992	0.000410963	0.00330428	0.00574151	0.00542093	0.00550931	0.00103439

## Sheet: Supplementary Table 12
	Average relative enrichments of Histone marks in 50 Kbp genomic regions
	Chr20										Chr21										Chr22
	regions Belonging to subcompartment B1					Regions belonging to subcompartment B2					regions Belonging to subcompartment B1					Regions belonging to subcompartment B2					regions Belonging to subcompartment B1					Regions belonging to subcompartment B2
	H3K27me3	H3K36me3	H3K4me2	Unmodified Histones		H3K27me3	H3K36me3	H3K4me2	Unmodified Histones		H3K27me3	H3K36me3	H3K4me2	Unmodified Histones		H3K27me3	H3K36me3	H3K4me2	Unmodified Histones		H3K27me3	H3K36me3	H3K4me2	Unmodified Histones		H3K27me3	H3K36me3	H3K4me2	Unmodified Histones
	3.2596	-0.289442	-0.564179	-1.40598		0.843687	-0.893638	-1.04125	2.0912		1.68736	-0.984941	1.04649	-0.748911		-0.935916	-0.623059	-0.960791	3.51977		3.21627	-0.00299314	0.211028	-2.4243		-1.0689	-0.811097	-1.39606	4.27605
	3.3029	-0.28834	-0.47153	-1.54303		-0.0862157	-1.47061	-1.83683	4.39365		2.84602	-0.27203	0.288847	-1.86283		-0.849583	0.127379	-0.593709	2.31591		3.06322	-0.207265	-0.778552	-1.07741		-1.00286	-0.398939	-1.13465	3.53645
	2.86703	-0.563547	-0.410251	-0.893232		-0.450323	-1.31534	-0.935472	3.70114		2.28316	-0.724311	-0.847122	0.288277		-0.986061	-0.798719	-1.00369	3.78847		2.67401	-0.622542	0.38627	-1.43774		0.623233	0.304538	-1.06458	1.13681
	2.64174	-0.549978	-0.156534	-0.935224		-0.930508	-1.21891	-1.07301	4.22242		1.94316	-0.529517	1.39053	-1.80418		-1.40496	-0.886461	-0.57339	3.86481		3.0146	-0.273207	-0.393949	-1.34745		1.14513	-0.0335786	0.49205	-0.603598
	2.28479	-1.02052	-1.08641	0.822143		-0.581665	-0.905241	-0.840752	3.32766		2.33447	-0.616792	-1.59285	0.875181		-1.27702	-0.860389	-0.861346	3.99876		2.57672	-0.624827	0.86998	-1.82187		-0.758992	-0.459432	-1.07241	3.29083
	2.66652	-0.857432	-0.981931	0.172839		-0.757477	-1.81526	-1.35835	4.93109		2.02843	-1.08373	-0.296435	0.351736		-0.528819	-0.0230836	-0.787455	2.33936		2.95453	-0.272881	-0.224674	-1.45698		-0.536826	-0.621488	-0.868755	3.02707
	1.8831	-1.28473	0.250419	0.151215		-0.658634	-1.37062	-0.963006	3.99226		2.15797	-0.980334	-0.329115	0.151484		0.12993	-0.310642	-1.3295	2.51021		3.25788	-0.0554285	1.03911	-3.24157		-0.787194	-0.403407	-1.04529	3.23589
	2.51747	-1.11796	-0.791884	0.392376		-0.42326	-1.55532	-1.11227	4.09086		2.49165	-0.679919	-0.678687	-0.133042		-1.8036	-1.56259	-1.83007	6.19627		3.25861	-0.206247	-0.967598	-1.08476		-0.871948	-0.609625	-0.991872	3.47345
	2.49405	-0.831464	0.366782	-1.02937		-0.441321	-1.68151	-1.10882	4.23165		2.38313	-0.686199	-0.818331	0.1214		-1.10878	-0.869106	-0.564953	3.54283		2.9409	0.000825577	-0.251028	-1.69069		-0.691976	-0.255877	-0.824108	2.77196
	2.72622	-0.300363	1.60861	-3.03447		-0.0992244	-1.63733	-1.06691	3.80346		2.10005	-1.17272	-0.0641586	0.136829		-0.505503	-0.432683	-1.04786	2.98605		2.43696	-0.62679	0.550773	-1.36094		0.309227	-1.14712	0.179896	1.65799
	2.21394	-0.763518	-0.10557	-0.344855		-0.240864	-2.23806	-1.5405	5.01942		2.39704	-1.08564	-1.21253	0.901129		-1.43526	-0.897599	-1.19963	4.53248		1.79813	-0.938567	0.459539	-0.319107		-0.41186	-1.05572	-1.41186	3.87944
	2.21785	-0.704415	0.120955	-0.634388		-0.206285	-2.42177	-0.839384	4.46744		3.10758	-0.538461	0.211583	-1.7807		-0.250227	-0.724765	-0.786826	2.76182		1.99718	-0.957728	0.293196	-0.332643		0.0848889	-0.648368	-1.03226	2.59574
	1.6766	-0.906624	0.303024	-0.0730042		0.249003	-1.55663	-0.38404	2.69167		2.94098	-0.748992	-1.22701	0.0350213		-0.725825	-0.809292	-1.66727	4.20239		2.96773	-0.328005	0.0709942	-1.71072		1.82312	1.24442	0.87245	-2.93999
	2.1559	-0.754839	0.927002	-1.32806		0.188355	-1.87067	-0.668614	3.35093		2.37826	-0.930788	-0.339148	-0.108327		-0.664651	-0.484079	-1.29026	3.43899		3.0839	-0.410046	-0.490609	-1.18324		1.20328	2.93695	0.670936	-3.81117
	2.20455	-0.972166	0.118357	-0.350741		0.157068	-1.45772	-0.591836	2.89249		1.43448	-0.951286	0.3847	0.132104		-0.646082	0.161996	-1.43458	2.91866		2.66497	-1.10214	-1.43667	0.873839		0.72379	1.8011	0.874469	-2.39936
	2.17971	-1.1441	-1.06291	1.0273		0.0701848	-1.73054	-0.982926	3.64328		2.54403	-0.713605	-0.339556	-0.490867		-0.690235	-0.243926	-1.03973	2.97389		2.61942	-1.15222	-1.06289	0.595691		1.76764	0.125531	-1.15068	0.257511
	2.26677	-0.908146	-0.476972	0.118346		0.314338	-1.46671	-0.955793	3.10817		2.55862	-0.765787	0.737872	-1.53071		-0.83399	-0.89812	-0.965235	3.69735		2.43217	-0.941533	-1.05049	0.559857		1.078	0	0.821854	-0.899857
	2.57185	-1.15895	0.0941415	-0.507038		0.137337	-1.70849	-1.04285	3.614		2.34902	-0.947152	-0.535859	0.133988		-1.3482	-1.25023	-0.617488	4.21592		2.13888	-1.11262	0.600567	-0.62683		1.11426	-0.179868	0.121562	-0.0559514
	2.07112	-1.28769	-1.11933	1.3359		0.453464	-1.90869	-1.22987	3.68509		2.51944	-0.753577	-0.0202282	-0.745637		-0.278798	-0.240856	-0.416706	1.93636		2.45243	-1.04008	-0.313308	-0.0990427		0.693629	-0.0678154	-0.454839	0.829025
	3.16226	-0.137561	-0.571157	-1.45354		-0.720667	-1.5047	-1.25795	4.48331		2.49559	-0.878798	0.834425	-1.45122		-0.575564	-0.26115	-0.797956	2.63467		2.72592	-1.06201	-0.954697	0.290788		2.37418	-0.220688	0.069902	-1.22339
	2.43795	-0.969171	-0.30036	-0.168422		-0.428722	-0.540854	-0.803431	2.77301		2.24803	-1.06821	-1.08072	0.900899		-0.797934	-0.585958	-1.54184	3.92573		2.81056	-0.569946	-1.05366	-0.18696		2.71933	0.386008	-1.06465	-1.04068
	1.99259	-0.771133	0.304374	-0.525831		-0.973068	-1.16782	-0.901277	4.04216		2.0891	-1.25452	-1.22384	1.38926		-1.17817	0.340295	-1.69224	3.53012		2.62304	-0.252336	-0.108925	-1.26178		2.16318	-0.716928	-1.11548	0.669222
	2.32277	-1.15134	-0.269755	0.0983268		-0.74652	-0.91405	-0.697051	3.35762		1.98217	-1.2863	-1.12029	1.42443		-1.03076	0.890429	-0.981853	2.12219		2.88565	-0.548073	-1.20725	-0.130331		2.47805	0.36257	-0.018859	-1.82176
	3.01157	-0.394331	0.109343	-1.72658		-0.975492	-0.957697	-1.01701	3.9502		1.12331	-1.55033	0.203076	1.22395		-1.72802	0.537199	-0.449764	2.64058		2.38097	-0.642128	0.349898	-1.08874		3	0.925303	1.01318	-3.93848
	3.24852	-0.595312	0.459338	-2.11255		-0.627909	-0.700272	-0.944657	3.27284		1.159	-1.40183	-0.16938	1.41221		-0.759997	-0.59561	-0.942413	3.29802		3.3992	0.0391903	-0.903951	-1.53444		0.520257	0.891624	1.60382	-2.0157
	3.6216	0.012423	1.06986	-3.70388		-1.06995	-0.910336	-1.09326	4.07354		2.50518	-1.07412	-1.1734	0.742342		-0.263601	-1.05783	0.549575	1.77186		1.27939	-1.27295	0.772735	0.220826		1.4801	0.971087	-0.27684	-1.17435
	2.38093	-0.913665	-0.916246	0.448979		-1.03759	-1.32411	-1.30511	4.66681		1.8854	-1.56762	0.19216	0.490054		0.194922	-1.6426	-0.245822	2.6935		2.40432	-0.958749	-0.932841	0.487271		0.0467599	-0.896657	-1.41209	3.26198
	2.62628	-0.474475	-0.350253	-0.801553		-1.11242	-1.41826	-1.09995	4.63063		2.26613	-1.60722	-1.21702	1.55811		-0.156969	-1.76553	-1.04713	3.96963		2.01323	-1.32144	-0.417618	0.725828		0.188918	-0.809632	-1.4553	3.07602
	3.1636	-0.422303	-0.634549	-1.10675		-1.64046	-1.34206	-1.18489	5.1674		2.32127	-1.28422	-0.590525	0.553469		-0.339562	-1.4212	-0.548529	3.30929		2.31497	-0.835263	0.921486	-1.4012		-0.21867	-0.591603	-0.921039	2.73131
	1.52418	-1.35029	0.935294	-0.109185		-0.962258	-0.971317	-1.37504	4.30861		2.43741	-1.18737	-0.973654	0.723619		-1.18649	-1.07221	-0.688561	3.94726		2.42798	-0.539824	-0.683467	-0.204688		-0.880437	-0.986764	-1.26171	4.12891
	2.76538	-0.826846	0.422627	-1.36116		-0.580407	-1.53282	-1.53763	4.65086		2.16298	-0.897444	0.326456	-0.591992		-0.987853	-0.871699	-1.19059	4.05014		1.84247	-0.888794	0.550312	-0.50399		-0.579523	-1.11925	-1.2336	3.93236
	2.78925	-0.856296	-0.39066	-0.542298		-0.119515	-0.935169	-0.611186	2.66587		2.61019	-0.595385	-0.634066	-0.380738		-0.900783	-1.6572	-0.640352	4.19834		2.81107	-0.839154	-1.57943	0.607517		-0.82183	-1.15797	-1.17053	4.15033
	2.56994	-1.06236	-0.725846	0.218269		-0.530837	-0.650281	-1.69344	3.87456		3.05857	-0.556834	0.217479	-1.71921		-0.678072	-1.53481	-0.614178	3.82706		2.32588	-1.28197	-1.62097	1.57706		0.129394	-0.685051	-1.39075	2.9464
	1.4606	-1.1713	0.401237	0.309466		-0.115728	-1.03037	-0.218057	2.36416		2.7539	-0.89634	-1.03455	0.176986		-0.44523	-1.32098	-0.874469	3.64068		2.39241	-1.02861	-1.22098	0.857176		0.503415	-0.980131	-0.620975	2.09769
	2.45612	-0.756448	-0.463779	-0.235896		-0.158477	-1.43169	-1.11319	3.70336		3.41791	-0.357552	-0.00260885	-2.05775		-0.116838	-1.06042	0.32641	1.85085		2.96894	-0.402537	-0.751176	-0.81523		0.452361	-1.50865	-1.11156	3.16785
	2.61553	-1.05773	-0.678564	0.120767		0.12743	-0.945819	-0.920608	2.739		3.03755	-0.443338	-0.923591	-0.670621		-0.0922	-1.07773	0.0654781	2.10445		1.60127	-1.17438	0.761491	-0.18838		-0.720114	-0.78841	-1.01515	3.52367
	2.10897	-1.25239	0.16641	-0.0229881		0.275212	-1.28675	-1.08329	3.09483		2.59048	-0.764469	-0.813587	-0.0124235		-0.228371	-2.06367	-1.00502	4.29707		2.76089	-0.793824	0.0321834	-0.999246		-1.1377	-0.60245	-1.22755	3.9677
	2.61674	-0.831499	-0.860003	0.0747645		0.601538	-1.37333	-0.053893	1.82568		3.0844	-0.396637	-0.960203	-0.727558		-0.031335	-2.06244	-0.558635	3.65241		1.86263	-0.677454	0.307647	-0.492818		-1.20467	-0.961291	-1.37228	4.53824
	2.64165	-0.347825	0.352086	-1.64591		0.507735	-1.6539	0.382843	1.76332		2.52012	-0.399632	-0.270021	-0.850471		0.214302	-1.48098	-0.68047	2.94715		2.93175	-0.730349	-0.844217	-0.357182		-1.0858	-1.35827	-1.62449	5.06857
	2.83774	-0.849739	-0.884481	-0.103521		0.365462	-1.64083	-0.991045	3.26641		3.69972	0.261485	-0.453141	-2.50807		-0.484022	-1.58848	-1.15964	4.23214		2.7272	-0.690348	-0.502106	-0.534743		-1.6319	-0.631899	-1.32841	4.59221
	2.80028	-0.808801	-1.00158	0.0100986		-0.245825	-2.01159	-0.657445	3.91486		2.49525	-0.174376	-0.578223	-0.742647		0.0631696	-1.66353	-0.209984	2.81035		3.37568	-0.217754	0.00232131	-2.16025		-1.03793	-0.831621	-0.921941	3.79149
	2.05038	-1.17281	0.0479954	0.074431		-0.0131847	-1.46956	-0.978953	3.4617		2.81968	-0.154597	0.0434851	-1.70857		0.346785	-0.947836	-0.134638	1.73569		2.21076	-0.274038	-0.0558771	-0.880848		-0.859927	-1.10967	-1.60204	4.57164
	3.63671	-0.165393	-0.279599	-2.19171		-1.11448	-1.08446	-1.12972	4.32866		2.37684	-0.526511	-0.480574	-0.369754		-0.164999	-0.974569	-0.472068	2.61164		2.8585	-0.529768	-0.520905	-0.807828		-0.878834	-0.814565	-1.90798	4.60138
	2.96464	-0.421286	-0.142422	-1.40093		-0.503943	-1.10776	-1.07285	3.68455		2.52686	-0.343925	-1.00761	-0.175321		-0.319124	-1.50692	-0.246925	3.07297		2.92684	-0.444295	-1.00272	-0.479832		-1.33026	-0.681987	-1.58203	4.59428
	2.54812	-0.636834	-0.00591159	-0.90537		-1.16354	-1.07495	-1.27618	4.51467	Average	2.41254	-0.808452	-0.389339	-0.214752		0.267418	-1.33108	-0.00609161	2.06975		3.276	-0.243136	-0.627015	-1.40585		-1.5639	-1.03684	-1.05561	4.65635
	2.90522	-0.624813	1.4185	-2.69891		-0.52046	-1.32966	-1.46501	4.31513							0.0504784	-1.18715	-0.720648	2.85732		1.88289	-0.83671	0.906641	-0.952821		-1.33943	-0.947809	-1.38413	4.67136
	3.41505	-0.422275	-0.539464	-1.45331		-1.35848	-1.28195	-1.56532	5.20575							-0.0378682	-1.11066	0.147324	2.0012		2.55026	-0.744202	-0.531297	-0.274765		-1.42131	-1.28026	-1.28026	4.98183
	2.91274	-0.706374	-0.590595	-0.615772		-1.02954	-1.1273	-0.874063	4.03091							0.0880502	-1.48162	-0.401482	2.79505		2.39677	-1.04192	-1.17077	0.81592		-1.00371	-0.412156	-1.07224	3.48811
	2.54357	-0.538309	-1.09643	0.0911734		-0.781531	-1.09406	-1.12483	4.00042							-0.0395904	-1.16408	-1.26773	3.4714		1.77122	-0.671608	0.0219461	-0.12156		-1.39855	-0.874891	-1.04714	4.32058
	2.5935	-0.591939	-1.04182	0.0402564		-1.09293	-1.58584	-0.901222	4.57999							-0.829681	-1.27657	-1.37733	4.48358		1.3559	-1.06329	0.465681	0.241718		-1.82665	-1.22958	-1.45967	5.51589
	2.77052	-0.420148	-1.65626	0.305886		-1.0456	-1.40925	-1.19068	4.64553							-0.302803	-1.50652	-1.13222	3.94154		1.73871	-0.861847	1.44166	-1.31853		-1.32885	-0.992127	-1.06664	4.38762
	2.35523	-0.73507	-1.27022	0.650061		-0.844792	-0.865521	-1.14832	3.85863							-0.115477	-1.08764	-1.34884	3.55196		2.77517	-0.601696	0.330353	-1.50382		-1.45311	-1.32937	-1.18928	4.97176
	3.00026	-0.615753	-1.10834	-0.276169		-0.98691	-1.23402	-0.939304	4.16024							-1.10547	-1.34532	-1.17735	4.62815		2.78282	-1.30102	-1.08102	0.599224		-0.707616	-0.498647	-0.823591	3.02985
	1.61554	-0.836577	-0.409739	0.630776		-0.91231	-1.21545	-1.53559	4.66335							-0.521676	-1.41145	-1.45808	4.39121		2.88625	-0.593836	0.0312202	-1.32363		-1.06268	-0.74005	-1.57325	4.37598
	2.46836	-0.650697	-0.495512	-0.322156		-0.637956	-1.19919	-1.05955	3.8967							-1.08411	-0.868451	-1.10154	4.0541		3.03608	-0.609971	-1.27393	-0.152179		-1	-0.918362	-1.30108	4.21944
	2.09012	-0.787861	-0.701108	0.398849		-0.722122	-1.25343	-0.972714	3.94826							-1.22707	-1.04527	-1.06645	4.33879		3.49272	-0.210744	-0.613098	-1.66888		-1.20558	-1.00379	-1.56915	4.77851
	3.34013	-0.345012	-1.61271	-0.382413		-0.211416	-1.27581	0.394388	2.09284							-1.78148	-1.05118	-1.45027	5.28293		2.5519	-1.17688	-0.583083	0.208056		-0.78707	-0.80067	-1.55136	4.13911
	3.06725	-0.5507	-1.11338	-0.403167		-0.768932	-1.75271	-0.52781	4.04946							-1.50295	-0.925727	-0.712227	4.14091		2.88345	-0.795723	-0.489343	-0.598386		-0.471439	-1.16749	-1.73718	4.37611
	3.00371	-0.301976	-1.63994	-0.0617953		-1.04867	-1.57349	-1.25526	4.87741							-1.01816	-0.267763	-0.902039	3.18797		2.68068	-0.804338	0.203753	-1.0801		-0.607495	-0.826718	-1.51251	3.94672
	2.83728	-0.533569	-0.638009	-0.6657		-0.773338	-1.11847	-1.27316	4.16497							-0.985421	-0.767935	-0.821074	3.57443		3.50747	-0.371568	-0.868882	-1.26702		-0.409286	-0.704046	-1.39785	3.51118
	2.75589	-0.672009	-0.639267	-0.444618		-0.74078	-1.18051	-0.701649	3.62294							-0.970314	-0.727499	-0.835752	3.53356		1.34705	-1.08344	0.697008	0.0393834		-0.923884	-0.498841	-1.36071	3.78344
	2.54737	-0.516938	0.617667	-1.6481		-0.909423	-1.27173	-1.18591	4.36707							-1.56144	-1.0578	-1.83462	5.45386		1.22718	-1.19616	1.20736	-0.238387		-0.759695	-0.453956	-1.58771	3.80136
	2.30753	-0.892741	-0.986223	0.571432		-0.455817	-1.12246	-1.18691	3.76519							-1.28268	-0.669988	-0.568543	3.52121		1.67493	-0.579025	-0.00773911	-0.0881686		-0.135429	-0.14792	-1.39598	2.67933
	3.06231	-0.392999	-0.653808	-1.0155		-0.730754	-1.18188	-1.01408	3.92671							-1.14603	-0.784508	-1.11808	4.04862		3.40314	0.0311841	-0.625168	-1.80915		-0.467384	-0.00390975	-1.19628	2.66757
	2.03262	-1.26912	-0.7801	1.0166		-0.402664	-0.930854	-0.929078	3.2626							-0.755326	-0.8158	-0.741182	3.31231		2.75253	-0.640115	1.23879	-2.35121		-0.67152	-0.325796	-1.77678	3.7741
	2.19831	-1.25111	-1.71054	1.76334		-0.73782	-1.40462	-0.827019	3.96945							-1.11656	-0.682297	-0.75438	3.55324		2.59875	-0.587516	0.0801112	-1.09134		-0.419074	-0.126292	-1.29064	2.83601
	2.09674	-0.525079	-1.28822	0.716558		0.340907	-2.04008	-1.03501	3.73418							-1.22961	-0.977392	-1.22399	4.43099		3.02817	-0.426664	-0.755996	-0.84551		-0.771769	-0.48716	-1.42769	3.68662
	1.31271	-1.1369	0.716586	0.107606		-0.719363	-1.61302	-1.2194	4.55179							-1.40886	-0.984603	-0.686767	4.08023		2.62276	-0.914918	-0.524721	-0.183119		-0.49822	-0.136035	-1.04984	2.68409
	1.24434	-1.02895	0.366457	0.418158		-1.08688	-1.29639	-1.46977	4.85304							-1.151	-0.645633	-1.38395	4.18058		2.75604	-0.638586	-0.897175	-0.220281		-1.17807	-0.763037	-1.31238	4.25349
	2.74236	-0.15742	-1.05474	-0.530199		-0.730234	-0.990955	-0.858505	3.57969							-0.705148	-1.21739	-1.24683	4.16937		3.10542	-0.691878	-0.759025	-0.654519		-0.744603	-0.458264	-1.0911	3.29397
	2.86209	-0.516468	-1.05632	-0.289303		-0.474945	-0.565769	-1.35889	3.39961							-1.0343	-0.532153	-0.74534	3.31179		2.63684	-0.886655	0.397732	-1.14792		-0.799386	-0.319533	-1.16461	3.28353
	3.03674	-0.711594	-0.643462	-0.681684		-0.665875	-1.17887	-1.39019	4.23493							-0.798495	-0.640066	-1.37319	3.81175		2.91866	-0.515328	1.45105	-2.85438		-0.882309	-0.205755	-1.36198	3.45005
	2.74904	-0.486457	-1.01657	-0.246012		-1.21612	-1.24264	-1.46912	4.92788							-1.32129	-0.689123	-1.25563	4.26604		2.55654	-0.456438	-0.724099	-0.376004		-0.222793	0.14924	-0.782073	1.85563
	3.03706	-0.529075	-0.935048	-0.572936		-0.0352481	-0.916219	-1.16676	3.11823							-0.852658	-0.525697	-1.08301	3.46136		1.92448	-0.544187	1.45874	-1.83903		-0.879706	-0.523562	-1.59545	3.99872
	2.42157	-0.90151	-0.691576	0.171518		0.171718	-1.46618	-1.32126	3.61571							-0.807355	-0.686603	-0.84212	3.33608		2.93113	-0.357316	0.197962	-1.77178		-0.702009	0.00865908	-1.29563	2.98898
	3.13097	-0.637625	-1.00879	-0.484552		0.098978	-1.69574	-0.734644	3.33141							-0.936028	-0.858208	-0.878108	3.67234		2.90464	-0.138976	-0.187952	-1.57771		-0.882328	-0.689877	-1.18618	3.75839
	3.11556	-0.607107	-0.891046	-0.617409		0.183395	-1.59184	-1.14042	3.54887							-1.17358	-1.03548	-1.30812	4.51718		3.59307	-0.165089	0.725836	-3.15382		-0.644464	-0.195655	-1.70388	3.544
	2.71239	-0.925528	-1.42555	0.638684		-0.271473	-1.06496	-1.24679	3.58322							-0.668669	-0.455168	-0.784362	2.9082		3.16912	-0.443927	0.877019	-2.60221		-0.746273	-0.241852	-1.68384	3.67196
	3.54686	-0.269043	-0.750923	-1.52689		-0.583351	-0.976801	-1.25997	3.82012							-1.32898	-0.753689	-1.26303	4.3457		3.07065	-0.350054	-0.248046	-1.47255		-0.50142	-0.0252881	-1.29114	2.81785
	2.43471	-0.59612	-0.599375	-0.239216		-0.15968	-1.18557	-1.00074	3.34599							-0.650496	-0.925999	-0.301509	2.878		3.65895	0.0707395	-1.29383	-1.43586		-0.257619	0.0413269	-1.53885	2.75514
	1.93499	-1.03599	0.33445	-0.233451		-0.908169	-1.59429	-1.03576	4.53822							-1.2181	-1.06191	-1.28564	4.56565		2.96843	-0.683745	-0.302766	-0.981922		0.59048	0.0945815	-0.966357	1.2813
	2.98533	-0.449696	-1.39903	-0.136603		-1.05881	-0.925135	-1.42081	4.40476							-1.00888	-0.567368	-0.696242	3.27249		3.50137	-0.150424	-1.31145	-1.03949		-0.173637	0.230298	-1.27302	2.21636
	2.70014	-0.465477	-1.77575	0.541084		-1.08314	-0.602829	-0.819167	3.50514							-0.880728	-0.338201	-0.628186	2.84712		2.48878	-0.24171	-1.21832	-0.0287422		-0.462299	0.169925	-1	2.29237
	2.32068	-0.340705	-0.997515	0.0175362		-1.11896	-0.603952	-1.4659	4.18881							-0.814444	-0.406741	-0.469869	2.69106		1.74538	-0.400916	-0.274945	-0.0695209		-0.540395	-0.000953218	-1.27644	2.81779
	2.3578	0.0144305	-0.456844	-0.915391		-1.16138	-1.50011	-1.50011	5.16159							-1.0125	-0.536675	-0.743435	3.29261		1.65895	-0.432448	0.485481	-0.711984		-0.459822	0.132286	-1.85071	3.17824
	2.45374	-0.10016	-1.76433	0.410746		-1.65346	-1.05611	-1.06963	4.77921							-1.00479	-0.672027	-1.36645	4.04326		3.37738	0.0405412	-0.612124	-1.8058		-0.61335	-0.227388	-1.20527	3.046
	2.50231	-0.329748	-1.18304	0.0104715		-0.977872	-0.57275	-0.735851	3.28647							-0.964449	-0.388293	-0.576738	2.92948		3.2052	0.050648	-0.820139	-1.43571		-0.839074	-0.28532	-1.4209	3.54529
	2.41569	-0.472365	-1.3423	0.398981		-1.0558	-1.07873	-1.18174	4.31627							-1.14116	-0.531991	-0.553759	3.22691		2.33584	-0.455628	-0.789691	-0.0905203		-0.61045	-0.105923	-1.16617	2.88254
	2.26516	-0.606099	0.665476	-1.32454		-0.796756	-0.602919	-0.968769	3.36844							-1.01309	-0.442435	-1.01309	3.46861		3.077	-0.692623	-1.15448	-0.229899		-0.405565	-0.167931	-1.12005	2.69354
	2.82203	-0.560682	-0.109973	-1.15137		-0.704669	-0.888427	-1.29239	3.88548							-0.239807	-0.331876	-0.962719	2.5344		3.13101	-0.472589	-1.15739	-0.501034		-0.31975	0.43572	-0.800347	1.68438
	2.61102	-0.589352	-1.23216	0.210495		-0.991283	-0.751612	-0.742806	3.4857							-1.11127	-0.709953	-1.0392	3.86042		3.63292	-0.0531257	0.0862148	-2.66601		-0.109783	0.0601415	-0.903622	1.95326
	2.63089	-0.247297	-1.27612	-0.10747		-1.00631	-0.678252	-1.60396	4.28852							-1.18095	-0.983093	-0.393469	3.55751		2.60761	-0.588265	0.205778	-1.22513		-0.657354	-0.19831	-1.57868	3.43434
	2.6104	-0.624133	-1.17592	0.189654		-0.47176	-1.37955	-1.07126	3.92257							-0.83936	-0.28249	-0.84833	2.97018		2.00296	-0.503459	1.20445	-1.70395		-0.384664	0.0856561	-1.61207	2.91108
	3.03202	0.106667	-0.195832	-1.94285		0.167877	-2.29532	-0.765381	3.89282							-0.586877	-0.552796	-1.01539	3.15506		2.77317	-0.348941	-0.856277	-0.567952		-0.548592	-0.25464	-1.37355	3.17678
	2.30365	-0.301259	-1.57397	0.571574		0.0398927	-1.7309	-0.405814	3.09682							-1.25873	-0.641923	-1.28801	4.18867		2.90947	-0.268008	0.0357728	-1.67723		-0.476161	-0.040668	-1.32238	2.83921
	2.26809	-0.565924	-0.577317	-0.124852		-0.0918424	-1.5058	-1.19602	3.79366							-1.03273	-0.459769	-0.91111	3.40361		2.75208	-0.190719	-0.0744659	-1.48689		-0.386287	0.0682451	-1.42561	2.74365
	2.84443	-0.624152	-0.51254	-0.70774		0.114082	-1.09747	-1.47928	3.46266							-1.27025	-0.828152	-1.13537	4.23377		2.70856	-0.124585	-0.289847	-1.29413		-0.426707	0.0159312	-1.4875	2.89828
	3.22988	-0.429675	-1.36487	-0.435333		-0.0121506	-1.80522	-1.48728	4.30465							-0.915315	-0.878048	-0.515186	3.30855	Average	2.64675	-0.585257	-0.221903	-0.839588		-0.0815299	0.144692	-0.977974	1.91481
	2.67331	-0.802989	-0.272256	-0.598065		0.661487	-0.340289	-0.697286	1.37609							-0.567304	-0.354723	-0.626417	2.54844							-0.650675	-0.118976	-0.770361	2.54001
	2.08279	-0.92021	0.645791	-0.808372		0.735623	-1.19054	-0.241984	1.6969							-0.759753	-0.450803	-0.926989	3.13754							-0.618482	-0.417435	-1.34568	3.38159
	1.82937	-0.570632	1.07503	-1.33377		0.636301	-1.43832	-0.923085	2.7251							-0.858682	-0.686501	-1.33954	3.88473							-0.405433	0.122419	-1.52648	2.80949
	2.3745	-0.613847	-0.619139	-0.141519		1.24304	0.580544	0.683027	-1.50661							-0.831307	-0.402947	-0.464985	2.69924						Average	-0.308418	-0.342779	-1.04831	2.69951
	2.37064	-1.02864	-0.0390977	-0.302893		-0.126377	-0.575685	-0.571068	2.27313							-1.01044	-0.628707	-1.0747	3.71385
	3.21003	-0.140248	-0.291412	-1.77837		-0.0250153	-0.68369	0.663305	1.0454							-1.02677	-0.738735	-1.346	4.1115
	2.5031	-0.413227	-0.444313	-0.645559		-0.39486	-0.979822	-0.516025	2.89071							-0.800691	-0.529467	-0.690066	3.02022
	2.31582	-0.476976	0.402845	-1.24169		-0.506841	-0.666361	-1.02279	3.19599							-0.478165	-0.230966	-0.644063	2.35319
	2.39725	-0.701547	-0.725411	0.0297083		-0.650551	-0.971281	-1.03242	3.65425							-0.807355	-0.400424	-1.10157	3.30935
	2.5232	-0.764845	-0.75058	-0.0077708		-1.69383	0.494628	-0.365751	2.56496							-1.11548	-0.65285	-1.2832	4.05153
	2.78328	-0.730544	-1.11282	0.0600778		-1.14319	-1.18994	-1.56522	4.89836							-1.03451	-0.495957	-0.920893	3.45136
	2.74147	-0.94596	-1.45599	0.660487		-0.941284	-1.49567	-0.569509	4.00647							-1.24269	-0.756431	-1.10095	4.10007
	2.53316	-0.713084	-0.0233898	-0.796685		-0.557872	-1.17585	-1.71885	4.45257							-1.42321	-0.838249	-0.928447	4.18991
	2.45698	-1.17241	-1.47828	1.19371		3.82905	0.356485	-0.635003	-2.55053							-1.05758	-0.952229	-0.998688	4.0085
	3.02835	-0.594068	0.263301	-1.69759		-0.039919	-2.26472	-1.22638	4.53102							-0.93093	-0.635039	-0.585732	3.1517
	2.97248	-0.480074	0.169123	-1.66152		0.0466407	-1.61201	-1.35845	3.92382							-0.903871	-0.687235	-0.149915	2.74102
	2.71547	-0.76356	-1.02936	0.0774457		-1.07741	-1.28163	-0.829014	4.18805							-0.416669	-1.2411	0.143272	2.51449
	2.65794	-1.04531	-1.9384	1.32577		-0.82001	-1.19123	-1.60764	4.61888							0.227365	-0.989144	-0.223482	1.98526
	2.52793	-0.895619	-1.08675	0.454438		-1.15299	-1.88097	-1.58984	5.6238							-0.0848573	-1.00104	-0.0793361	2.16524
	2.57958	-0.521379	-0.378184	-0.680018		-0.756346	-0.658437	-1.40067	3.81545							0.225606	-0.529725	0.0420572	1.26206
	2.74957	-0.713545	0.372502	-1.40853		-0.669176	-1.5054	-1.48213	4.6567							-0.638967	-1.44202	0.285142	2.79585
	2.79875	-0.289436	-1.18805	-0.321268		-0.751308	-1.78385	-1.75517	5.29033							-0.519739	-1.354	-0.141227	3.01497
	2.43833	-0.722466	-0.225251	-0.490615		-0.1823	-1.51818	-1.7575	4.45797							0.0662856	-0.949269	0.356935	1.52605
	2.2719	-0.729969	0.125982	-0.667911		-0.177252	-1.79964	-1.55518	4.53207							0.209263	-1.29146	0.377158	1.70504
	2.44467	-0.860725	0.0269026	-0.610849		-0.0530853	-1.43181	-1.30792	3.79282							-0.165548	-1.31201	0.540687	1.93687
	1.83346	-1.01746	0.796185	-0.612191		0.184578	-1.67309	-0.29175	2.78026							-0.0687128	-1.07813	0.228133	1.91871
	2.36062	-0.911279	-0.494009	0.0446669		-0.0806624	-2.13636	-0.916369	4.13339							0.0595888	-0.729124	1.09082	0.578716
	2.44615	-0.763942	-0.226596	-0.45561		0.0413733	-1.83897	-1.60068	4.39828							-0.308832	-1.01698	1.12999	1.19582
	1.6095	-1.36203	0.77341	-0.020882		0.366233	-2.07213	-0.931307	3.6372							-0.90117	-1.32428	-0.741283	3.96673
	1.68891	-0.557352	0.815663	-0.947224		0.523489	-1.79727	-1.11407	3.38785							-0.670094	-1.00802	-0.58363	3.26175
	2.20397	-0.682074	-0.830519	0.308628		-0.563938	-1.03169	-1.19664	3.79227							-0.994286	-0.715185	-0.932886	3.64236
	3.89692	0.0855181	-0.742591	-2.23985		-1.01465	-1.20112	-1.23906	4.45483							-1.15133	-0.660552	-1.15671	3.96859
	3.87912	-0.00186274	-0.872402	-2.00485		-0.808842	-1.44888	-1.46726	4.72498							-0.511899	-0.636309	-0.42613	2.57434
	3.62059	-0.211234	-0.938125	-1.47123		-0.524647	-0.871436	-1.32453	3.72062							-0.850128	-0.185312	-0.54299	2.57843
	3.03019	-0.356743	0.514976	-2.18843		-1.21743	-0.754639	-0.993057	3.96513							-0.920949	-0.578843	-1.0357	3.53549
	3.31494	-0.231927	-1.17946	-0.903557		-0.942285	-0.91101	-1.70499	4.55829							-0.894377	-0.72049	-1.34413	3.959
	3.34781	-0.30934	-1.46249	-0.575983		-0.645131	-0.298198	-1.17103	3.11436							-0.871235	-0.804121	-1.02614	3.70149
	3.64206	0.139122	-1.22715	-1.55403		-1.06953	-0.835336	-1.06953	3.9744							-0.731286	-0.477255	-0.363058	2.5716
	3.30429	-0.0806458	-1.01074	-1.21291		-1.70461	-1.2634	-1.26786	5.23588							-0.523014	-0.579957	-0.757161	2.86013
Average	2.6078	-0.651591	-0.485907	-0.470299		-0.728727	-0.658583	-1.18602	3.57333							-0.521285	-0.443676	-0.750337	2.7153
						-1.29227	-1.0478	-1.09035	4.43042							-1.08273	-0.458673	-1.08273	3.62413
						-1.24085	-0.823784	-1.39285	4.45749							-0.687324	-0.417235	-0.579046	2.68361
						-1.1635	-0.97728	-1.06839	4.20917							-0.24952	-0.027848	-0.48755	1.76492
						-1.44598	-1.06945	-1.50078	5.01621							-1.02304	-0.718706	-0.974677	3.71642
						-1.84761	-1.27665	-0.82342	4.94768							-0.30143	-0.432959	-0.847997	2.58239
						-1.27961	-1.02654	-1.08112	4.38727							-0.660615	-0.36571	-0.668071	2.6944
						-1.18763	-0.694587	-1.42681	4.30903							-1.05151	-0.721417	-0.910288	3.68321
						-1.49365	-1.0248	-1.42821	4.94666							-1.10923	-0.714598	-0.596278	3.4201
						-1.33199	-0.749229	-1.30804	4.38926							-0.993714	-0.850519	-0.60319	3.44742
						-1.31944	-0.964185	-1.60069	4.88432							-0.752298	-0.752298	-1.03327	3.53786
						-1.04786	-0.781966	-1.27695	4.10677							-0.485427	-0.258552	-0.341445	2.08542
						-1.20034	-0.887803	-1.17503	4.26317							-1.41775	-0.694758	-0.876911	3.98942
						-1.05438	-0.944112	-1.67067	4.66916							-0.73752	-0.472176	-0.886444	3.09614
						-1.37108	-1.0975	-1.37724	4.84583							-1.42526	-0.911082	-0.831208	4.16755
						-1.4424	-1.16	-1.57622	5.17861							-1.10487	-0.940042	-1.38171	4.42662
						-0.978975	-0.854279	-1.24401	4.07727							-1.28981	-1.19502	-1.11502	4.59985
						-0.813715	-0.682988	-1.20417	3.70088							-1.10294	-0.577287	-0.773814	3.45404
						-1.00541	-0.900944	-1.29431	4.20066							-0.828839	-0.486416	-0.988917	3.30417
						0.356935	-1.25523	-1.29608	3.19438							-1.20505	-0.597803	-1.24778	4.05062
						-0.102686	-0.893872	-1.37317	3.36973							-0.813329	-0.310476	-0.849701	2.97351
						0.322712	-1.79758	-1.15471	3.62958							-1.17849	-0.612715	-0.738452	3.52966
						0.172583	-2.21898	-1.4916	4.53799							-1.02034	-0.808437	-0.599462	3.42824
						0.155002	-1.845	-0.861269	3.55126							-0.552341	-0.388293	-0.887525	2.82816
						-0.151206	-1.87208	-1.43276	4.45605							-1.37929	-1.31677	-0.997417	4.69347
						0.12585	-1.11006	-0.665361	2.64957							-0.906891	-0.23374	-1.09163	3.23226
						0.19187	-0.409113	-1.10686	2.3241							-0.728864	-0.761941	-1.12479	3.6156
						0.040214	-1.40061	-1.39583	3.75623							-0.864078	-0.762294	-0.808224	3.4346
						-0.982406	-0.850876	-1.11751	3.95079							-0.82834	-0.687477	-1.02099	3.5368
						-1.07261	-0.247841	-0.952202	3.27266							-0.718201	-1.459	-1.05237	4.22957
						-1.39282	-1.1757	-1.15323	4.72175							-0.185231	-0.341273	-0.0702711	1.59678
						-0.8802	-0.537701	-0.628156	3.04606							-0.458829	-1.71701	-0.0657753	3.24162
						-1.28567	-0.96164	-1.23396	4.48127							-0.358048	-1.17688	0.0496691	2.48526
						-0.983436	-1.10478	-1.12887	4.21708							-0.636592	-1.08547	-0.011784	2.73385
						-1.29031	-1.00103	-1.60783	4.89917							-0.0180608	-1.44964	0.122822	2.34488
						-1.46868	-0.596593	-1.43697	4.50224							0.207898	-0.878735	0.0795486	1.59129
						-1.1247	-1.10975	-0.954771	4.18921							-0.503283	-1.45526	-0.29427	3.25282
						-0.896062	-0.777958	-1.42076	4.09478							-0.536571	-0.941624	0.200395	2.2778
						-1.37936	-1.25752	-1.11265	4.74953							-0.344588	-1.03202	-0.267856	2.64446
						-1.4021	-1.17603	-1.4626	5.04073							-0.658231	-0.949069	-0.770221	3.37752
						-1.00473	-0.711495	-1.09594	3.81217							-0.835594	-0.844696	-1.07701	3.7573
						-1.16026	-1.26053	-1.20689	4.62768							-0.361491	-0.827001	-0.611645	2.80014
						-0.886154	-0.749908	-0.918785	3.55485							-0.658637	-1.23775	-0.449712	3.3461
						-0.967351	-1.11738	-0.643643	3.72837							-0.237256	-0.974699	-0.509201	2.72116
						-1.14692	-0.825449	-1.56118	4.53355							-0.0205155	-1.385	-1.23362	3.63913
						-0.932596	-0.886729	-1.10683	3.92616							-0.931178	-1.5451	-1.10021	4.57649
						-1.30492	-1.36701	-0.992533	4.66446							0.250071	-1.1517	-0.664551	2.56618
						-1.00949	-1.12021	-1.40061	4.53031							0.00462773	-1.7045	-1.15265	3.85252
						-1.87364	-0.917676	-0.939015	4.73033							-0.62393	-1.168	-0.927827	3.71976
						-1.1821	-1.20676	-0.998654	4.38752							-0.161323	-1.73438	-0.562296	3.45799
						-1.32556	-0.744645	-0.979587	4.04979							0.161544	-1.26871	-0.0416191	2.14879
						-1.34792	-1.11321	-1.52965	4.99078							-0.0520743	-1.70988	-1.14505	3.907
						-0.771013	-0.817697	-1.58665	4.17536							0.478203	-1.76412	-0.586982	2.8729
						-1.41258	-0.866424	-1.11723	4.39624							0.217062	-1.69589	-1.12711	3.60594
						-1.49383	-0.919402	-1.02158	4.43482							-0.0127111	-2.00195	-1.10706	4.12172
						-0.985535	-1.22439	-1.45815	4.66807							0.00314313	-1.99529	-0.199629	3.19177
						-0.907874	-0.704573	-1.36583	3.97828							-0.470122	-1.9512	-1.2884	4.70973
						-0.550927	-1.23634	-1.34174	4.12901							0.495248	-1.31246	-0.796151	2.61336
						-0.0197826	-0.780015	-1.10677	2.90657							-0.912397	-1.37827	-0.944057	4.23473
						0.551748	-1.23338	0.0294541	1.65218							-1.19956	-1.5722	-0.954381	4.72615
						-0.35214	-0.511088	-1.76789	3.63112							-1.24748	-1.2673	-1.14964	4.66442
						-1.05395	-0.849286	-1.61753	4.52077							-1.12928	-1.15386	-1.39037	4.67351
						0.590176	-0.668701	0.447218	0.631308							-1.16253	-1.03107	-0.884016	4.07762
						0.119336	-0.73208	-1.2408	2.85354							-0.944162	-0.566906	-1.03805	3.54912
						-0.42906	-0.762961	-1.06757	3.2596							-1.52329	-1.09195	-0.969898	4.58514
						-0.319169	-1.01709	-1.45583	3.79209							-1.25817	-0.851901	-0.947359	4.05743
						-0.358692	-0.640373	-1.19664	3.1957							-1.05318	-0.58909	-0.721024	3.36329
						-0.160353	-1.04137	-1.10524	3.30697							-1.19399	-0.893253	-0.906449	3.99369
						-0.808147	-0.76712	-1.47296	4.04823							-1.27202	-1.00767	-1.59923	4.87891
						-0.5449	-0.890786	-1.51845	3.95413							-1.13975	-0.790648	-0.823314	3.75371
						-0.525247	-1.30782	-1.18024	4.01331							-1.58187	-0.884999	-1.22515	4.69202
						-0.750569	-0.881633	-1.43778	4.06998							-0.834337	-0.579388	-0.81175	3.22547
						0.10775	-0.576223	-1.12189	2.59037							-0.974182	-0.636741	-1.34759	3.95851
					Average	-0.583759	-1.15293	-1.09935	3.83604							-0.988145	-0.731421	-1.10875	3.82831
																-1.35722	-0.979763	-1.0227	4.35968
																-1.36776	-1.1432	-1.07137	4.58234
																-1.43391	-0.804973	-1.43134	4.67023
																-1.39131	-1.04928	-1.38427	4.82485
																-1.16417	-1.01515	-1.67365	4.85297
																0.00341871	-1.45026	-0.284761	2.7316
																-0.418685	-0.713477	-1.26741	3.39958
																-1.06953	-0.822975	-0.965052	3.85756
																-0.559634	-0.244676	-1.03784	2.84215
																-0.812863	-0.271665	-1.08364	3.16817
																-0.884594	-0.614128	-1.12748	3.6262
																-0.733118	-0.374629	-1.1895	3.29724
																-0.91848	-0.685441	0.573927	2.02999
																-0.942322	-1.0307	-1.0019	3.97492
																-0.9826	-0.579139	-0.921921	3.48366
																-1.01126	-0.465178	-0.885386	3.36182
																-1.16292	-0.92617	-1.46263	4.55172
																-1.52497	-0.701333	-0.968691	4.19499
																-1.19359	-0.928874	-0.739914	3.86238
																-1.31889	-0.892505	-0.418423	3.62982
																-0.888332	-0.694941	-0.707174	3.29045
																-1.0169	-1.01266	0.0373132	2.99224
																-0.863557	-0.368792	-0.59667	2.82902
																-1.05301	-0.438121	0.157613	2.33352
																-0.909135	-1.08828	0.257724	2.73969
																-0.489119	-0.335823	0.468204	1.35674
																-0.370729	-0.71568	0.17367	1.91274
																-0.929874	-0.750231	0.265949	2.41416
																-0.571376	-0.84868	0.900221	1.51984
																-0.722557	-0.414434	-1.30752	3.44451
																-1.1112	-0.656824	-1.03466	3.80269
																-1.02936	-0.324508	-0.868389	3.22225
																0.122116	-0.744115	-0.446698	2.0687
																1.71282	-0.413043	-0.327927	0.0281508
																1.62008	-1.24558	0.678072	-0.0525711
															Average	-0.731861	-0.852413	-0.751429	3.3357

## Sheet: Supplementary Figure 17
		Gene expression levels in Chr21 (Fpkm)
		Genes in region q22.3	Genes in all other regions
		0	0
		0.15	0
		0.204	0
		0	0
		0	0.196
		0	0
		0	0
		0	0
		0	0
		1.651	0
		12.233	0
		0	0
		6.09	0
		0.098	0
		0.056	0
		0	0
		0.36	0
		0	1.042
		0	0.186
		0	0
		0	0
		0	0
		0	34.762
		0.052	0
		0	0
		0	0
		11.318	9.634
		10.481	7.334
		0	0
		7.67	0
		7.424	0
		79.22	0
		0	0
		0	0.024
		0.089	38.501
		0.417	0.094
		1.406	3.579
		0	0
		0.14	0.02
		0.49	0
		0	0
		13.398	0
		10.406	0.605
		70.142	0
		14.733	0
		0	0
		11.391	0
		10.376	0
		9.783	0
		14.857	0
		0.051	0
		0	3.825
		0	0
		31.071	0.089
		1.058	17.351
		0.014	0.046
		0	62.422
		0	5.742
		0.191	220.527
		0	0
		0.032	52.795
		0.039	1.178
		0	0
		0	0
		0	0
		0	0
		0	0
		0	0.009
		0	1.256
		0	3.56
		0	7.497
		0	10.768
		0	23.457
		0	98.876
		0	6.3
		0	0.081
		0	10.827
		0	0.05
		23.892	0
		0.118	0.188
		69.259	0
		120.823	0
		0.041	0
		0.036	0
		0.242	0
		7.07	0
		0.037	0
		0	0
		1.211	0
		45.107	0
		23.017	0
		4.343	0
		0	0
		25.454	0
		0	0
		0	0
		0	0
		5.104	0
		0.011	0
		0.763	0
		0.34	0
		415.315	0
		452.422	0
		0.065	0
		2.323	0
		14.047	0
		0.361	0
		19.141	0
		6.454	0
		3.7	0
		7.753	0
		6.834	0
		0.095	0
		0	0
		27.775	0
			0
			0
			0
			0.14
			99.75
			8.583
			1.063
			0
			14.98
			0
			5.188
			0
			1.414
			1.34
			0
			16.04
			2.971
			0.096
			6.973
			0.068
			0
			0
			0
			0
			0
			0
			4.903
			0
			11.117
			10.791
			18.93
			8.146
			0.297
			24.181
			42.368
			25.572
			18.3
			7.136
			12.563
			105.127
			0.125
			40.063
			6.146
			0
			0
			7.507
			7.767
			0
			2.199
			58.652
			0.02
			0
			0.103
			16.017
			0
			0
			0
			0
			0.106
			4.72
			0
			37.803
			1.047
			11.943
			5.418
			10.686
			12.963
			0.426
			1.506
			5.166
			0
			0.118
			4.941
			24.427
			0.073
			12.982
			9.009
			0.029
			0
			0
			0
			0.708
			0.065
			0
			0.046
			30.013
			0
			0
			0
			28.486
			2.275
			0
			0
			77.177
			14.49
			0.034
			0.488
			0
			0
			0.108
			0
			0
			0.012
			0
			0
			0
			0
			0
			1.365
			0
	Average	14.0021	6.70261
	Standard error	5.47631	1.41664

[truncated: 8 more sheets: Supplementary Figure 36, Supplementary Figure 37, Supplementary Figure 38, Supplementary Figure 39, Supplementary Figure 40, Supplementary Figure 41, Supplementary Figure 42, Supplementary Figure 43]
